# Supplementary material for: A novel serum miRNA-pair classifier for diagnosis of sarcoma
Source: PLoS One. 2020 Jul 16;15(7):e0236097. doi: 10.1371/journal.pone.0236097 (PMC7365454; doi:10.1371/journal.pone.0236097)
Supplement: S3 Table — (CSV) [file pone.0236097.s003.csv]

S3 Table. mRNA targets of miRNAs
ID	Accession	Target	TargetID	Experiment	Literature	Tissue
hsa-mir-518a-3p	MIMAT0002863	ACVR1B	91	PAR-CLIP	23592263|20371350	Exosomes
hsa-mir-518a-3p	MIMAT0002863	CCR6	1235	Immunohistochemistry//Luciferase reporter assay//qRT-PCR	24559209	Exosomes
hsa-mir-518a-3p	MIMAT0002863	HOXC8	3224	PAR-CLIP	20371350	Exosomes
hsa-mir-518a-3p	MIMAT0002863	RPS6KA3	6197	PAR-CLIP	21572407	Exosomes
hsa-mir-518a-3p	MIMAT0002863	STK4	6789	PAR-CLIP	22012620	Exosomes
hsa-mir-518a-3p	MIMAT0002863	TYRO3	7301	PAR-CLIP	23446348	Exosomes
hsa-mir-518a-3p	MIMAT0002863	RBM8A	9939	PAR-CLIP	23446348|22012620|21572407|20371350	Exosomes
hsa-mir-518a-3p	MIMAT0002863	ZNF281	23528	PAR-CLIP	20371350	Exosomes
hsa-mir-518a-3p	MIMAT0002863	ARIH1	25820	PAR-CLIP	21572407|20371350	Exosomes
hsa-mir-518a-3p	MIMAT0002863	C9orf3	84909	PAR-CLIP	24398324|27292025	Exosomes
hsa-mir-518a-3p	MIMAT0002863	PGM2L1	283209	HITS-CLIP	23313552	Exosomes
hsa-mir-518a-3p	MIMAT0002863	ZC3H12D	340152	HITS-CLIP	27418678	Exosomes
hsa-mir-571	MIMAT0003236	CCNF	899	PAR-CLIP	23592263|26701625	Exosomes
hsa-mir-571	MIMAT0003236	CLU	1191	PAR-CLIP	26701625	Exosomes
hsa-mir-571	MIMAT0003236	CREBBP	1387	PAR-CLIP	21572407	Exosomes
hsa-mir-571	MIMAT0003236	GPR183	1880	PAR-CLIP	26701625	Exosomes
hsa-mir-571	MIMAT0003236	CELSR3	1951	PAR-CLIP	24398324|21572407|20371350	Exosomes
hsa-mir-571	MIMAT0003236	EREG	2069	PAR-CLIP	26701625	Exosomes
hsa-mir-571	MIMAT0003236	G6PD	2539	PAR-CLIP	26701625	Exosomes
hsa-mir-571	MIMAT0003236	GLUL	2752	PAR-CLIP	23446348	Exosomes
hsa-mir-571	MIMAT0003236	HMGB1	3146	PAR-CLIP	23592263	Exosomes
hsa-mir-571	MIMAT0003236	HSPA6	3310	HITS-CLIP//PAR-CLIP	23592263|23706177	Exosomes
hsa-mir-571	MIMAT0003236	MDM2	4193	PAR-CLIP	21572407|26701625	Exosomes
hsa-mir-571	MIMAT0003236	MEF2D	4209	PAR-CLIP	26701625	Exosomes
hsa-mir-571	MIMAT0003236	MEN1	4221	PAR-CLIP	23592263|26701625	Exosomes
hsa-mir-571	MIMAT0003236	CIITA	4261	HITS-CLIP	23706177	Exosomes
hsa-mir-571	MIMAT0003236	NDUFB5	4711	PAR-CLIP	23592263	Exosomes
hsa-mir-571	MIMAT0003236	PIP4K2A	5305	PAR-CLIP	23592263	Exosomes
hsa-mir-571	MIMAT0003236	RAB5B	5869	PAR-CLIP	26701625	Exosomes
hsa-mir-571	MIMAT0003236	RAD51	5888	PAR-CLIP	23446348	Exosomes
hsa-mir-571	MIMAT0003236	SNX1	6642	PAR-CLIP	22100165	Exosomes
hsa-mir-571	MIMAT0003236	TUBB2A	7280	PAR-CLIP	23592263	Exosomes
hsa-mir-571	MIMAT0003236	UBE2D1	7321	PAR-CLIP	24398324|21572407|20371350	Exosomes
hsa-mir-571	MIMAT0003236	YY1	7528	PAR-CLIP	21572407	Exosomes
hsa-mir-571	MIMAT0003236	SF1	7536	PAR-CLIP	26701625	Exosomes
hsa-mir-571	MIMAT0003236	NCOA3	8202	PAR-CLIP	24398324	Exosomes
hsa-mir-571	MIMAT0003236	HIST1H2AI	8329	PAR-CLIP	23446348|21572407|20371350	Exosomes
hsa-mir-571	MIMAT0003236	STC2	8614	PAR-CLIP	27292025	Exosomes
hsa-mir-571	MIMAT0003236	PER2	8864	HITS-CLIP	23313552	Exosomes
hsa-mir-571	MIMAT0003236	TIAF1	9220	PAR-CLIP	26701625	Exosomes
hsa-mir-571	MIMAT0003236	MSC	9242	PAR-CLIP	23592263	Exosomes
hsa-mir-571	MIMAT0003236	NREP	9315	PAR-CLIP	20371350	Exosomes
hsa-mir-571	MIMAT0003236	GTF3C4	9329	PAR-CLIP	20371350	Exosomes
hsa-mir-571	MIMAT0003236	GLP2R	9340	PAR-CLIP	27292025	Exosomes
hsa-mir-571	MIMAT0003236	ADAMTS4	9507	HITS-CLIP	27418678|28735896	Exosomes
hsa-mir-571	MIMAT0003236	PUM1	9698	HITS-CLIP	23313552	Exosomes
hsa-mir-571	MIMAT0003236	USP6NL	9712	HITS-CLIP	19536157	Exosomes
hsa-mir-571	MIMAT0003236	SECISBP2L	9728	PAR-CLIP	26701625	Exosomes
hsa-mir-571	MIMAT0003236	RABEPK	10244	PAR-CLIP	23592263	Exosomes
hsa-mir-571	MIMAT0003236	LBX1	10660	PAR-CLIP	23592263|20371350	Exosomes
hsa-mir-571	MIMAT0003236	ZNF460	10794	PAR-CLIP	21572407	Exosomes
hsa-mir-571	MIMAT0003236	TMED2	10959	HITS-CLIP	23313552	Exosomes
hsa-mir-571	MIMAT0003236	ZWINT	11130	PAR-CLIP	20371350	Exosomes
hsa-mir-571	MIMAT0003236	FICD	11153	PAR-CLIP	21572407	Exosomes
hsa-mir-571	MIMAT0003236	ZNF652	22834	PAR-CLIP	23592263	Exosomes
hsa-mir-571	MIMAT0003236	FBXL7	23194	PAR-CLIP	22012620	Exosomes
hsa-mir-571	MIMAT0003236	ESYT1	23344	PAR-CLIP	21572407	Exosomes
hsa-mir-571	MIMAT0003236	SUZ12	23512	PAR-CLIP	23592263|21572407	Exosomes
hsa-mir-571	MIMAT0003236	TMEM2	23670	HITS-CLIP	23313552	Exosomes
hsa-mir-571	MIMAT0003236	FKBP8	23770	PAR-CLIP	26701625	Exosomes
hsa-mir-571	MIMAT0003236	CNTNAP2	26047	PAR-CLIP	20371350	Exosomes
hsa-mir-571	MIMAT0003236	UBE2S	27338	PAR-CLIP	23592263|26701625	Exosomes
hsa-mir-571	MIMAT0003236	TOR1B	27348	PAR-CLIP	23592263|27292025	Exosomes
hsa-mir-571	MIMAT0003236	MRPS18B	28973	PAR-CLIP	20371350	Exosomes
hsa-mir-571	MIMAT0003236	VPS28	51160	PAR-CLIP	23592263	Exosomes
hsa-mir-571	MIMAT0003236	HES2	54626	PAR-CLIP	22100165	Exosomes
hsa-mir-571	MIMAT0003236	CHTF8	54921	PAR-CLIP	23592263	Exosomes
hsa-mir-571	MIMAT0003236	PNPO	55163	HITS-CLIP	23313552	Exosomes
hsa-mir-571	MIMAT0003236	AMBRA1	55626	PAR-CLIP	26701625	Exosomes
hsa-mir-571	MIMAT0003236	PMEPA1	56937	PAR-CLIP	27292025	Exosomes
hsa-mir-571	MIMAT0003236	NUFIP2	57532	PAR-CLIP	20371350	Exosomes
hsa-mir-571	MIMAT0003236	4-Mar	57574	HITS-CLIP	19536157	Exosomes
hsa-mir-571	MIMAT0003236	CXorf56	63932	HITS-CLIP	23313552	Exosomes
hsa-mir-571	MIMAT0003236	CLSPN	63967	HITS-CLIP	27418678	Exosomes
hsa-mir-571	MIMAT0003236	NKAIN1	79570	HITS-CLIP	27418678	Exosomes
hsa-mir-571	MIMAT0003236	KIAA0319L	79932	PAR-CLIP	22012620	Exosomes
hsa-mir-571	MIMAT0003236	ORAI2	80228	HITS-CLIP	23313552	Exosomes
hsa-mir-571	MIMAT0003236	COL18A1	80781	PAR-CLIP	26701625	Exosomes
hsa-mir-571	MIMAT0003236	SETD7	80854	PAR-CLIP	26701625	Exosomes
hsa-mir-571	MIMAT0003236	SYDE2	84144	PAR-CLIP	21572407	Exosomes
hsa-mir-571	MIMAT0003236	FIBCD1	84929	PAR-CLIP	27292025	Exosomes
hsa-mir-571	MIMAT0003236	FAM9C	171484	PAR-CLIP	22100165	Exosomes
hsa-mir-571	MIMAT0003236	SLC36A1	206358	PAR-CLIP	23592263	Exosomes
hsa-mir-571	MIMAT0003236	AFG1L	246269	PAR-CLIP	20371350	Exosomes
hsa-mir-571	MIMAT0003236	HSD11B1L	374875	HITS-CLIP	19536157	Exosomes
hsa-mir-571	MIMAT0003236	NSUN4	387338	PAR-CLIP	26701625	Exosomes
hsa-mir-571	MIMAT0003236	SAMD12	401474	PAR-CLIP	21572407	Exosomes
hsa-mir-454-5p	MIMAT0003884	AK2	204	HITS-CLIP	23824327	Exosomes
hsa-mir-454-5p	MIMAT0003884	ALDOA	226	PAR-CLIP	26701625	Exosomes
hsa-mir-454-5p	MIMAT0003884	ALDOC	230	HITS-CLIP	23824327	Exosomes
hsa-mir-454-5p	MIMAT0003884	ANG	283	PAR-CLIP	22291592	Exosomes
hsa-mir-454-5p	MIMAT0003884	ARSB	411	HITS-CLIP	23313552	Exosomes
hsa-mir-454-5p	MIMAT0003884	ASGR1	432	HITS-CLIP	19536157	Exosomes
hsa-mir-454-5p	MIMAT0003884	RCAN1	1827	HITS-CLIP	23824327	Exosomes
hsa-mir-454-5p	MIMAT0003884	EFNA5	1946	HITS-CLIP	23824327	Exosomes
hsa-mir-454-5p	MIMAT0003884	FRK	2444	PAR-CLIP	22012620	Exosomes
hsa-mir-454-5p	MIMAT0003884	HOXD9	3235	PAR-CLIP	22012620	Exosomes
hsa-mir-454-5p	MIMAT0003884	HSF2	3298	HITS-CLIP	28735896	Exosomes
hsa-mir-454-5p	MIMAT0003884	IL5	3567	CLASH	23622248	Exosomes
hsa-mir-454-5p	MIMAT0003884	KCNJ10	3766	HITS-CLIP	19536157	Exosomes
hsa-mir-454-5p	MIMAT0003884	LTBR	4055	HITS-CLIP	23824327	Exosomes
hsa-mir-454-5p	MIMAT0003884	DDR2	4921	HITS-CLIP	23824327	Exosomes
hsa-mir-454-5p	MIMAT0003884	MAPK1	5594	PAR-CLIP	23446348|21572407	Exosomes
hsa-mir-454-5p	MIMAT0003884	PTK6	5753	HITS-CLIP	23824327	Exosomes
hsa-mir-454-5p	MIMAT0003884	RAP1B	5908	PAR-CLIP	21572407	Exosomes
hsa-mir-454-5p	MIMAT0003884	ATXN1	6310	PAR-CLIP	21572407	Exosomes
hsa-mir-454-5p	MIMAT0003884	CCL16	6360	PAR-CLIP	27292025	Exosomes
hsa-mir-454-5p	MIMAT0003884	SNRPD3	6634	PAR-CLIP	21572407	Exosomes
hsa-mir-454-5p	MIMAT0003884	TMPO	7112	HITS-CLIP	23313552	Exosomes
hsa-mir-454-5p	MIMAT0003884	WEE1	7465	HITS-CLIP	23824327	Exosomes
hsa-mir-454-5p	MIMAT0003884	CNBP	7555	HITS-CLIP	23313552	Exosomes
hsa-mir-454-5p	MIMAT0003884	AP3B2	8120	PAR-CLIP	23446348	Exosomes
hsa-mir-454-5p	MIMAT0003884	MINPP1	9562	CLASH	23622248	Exosomes
hsa-mir-454-5p	MIMAT0003884	PAN2	9924	HITS-CLIP	23824327	Exosomes
hsa-mir-454-5p	MIMAT0003884	TRIM10	10107	HITS-CLIP	23824327	Exosomes
hsa-mir-454-5p	MIMAT0003884	ARL4C	10123	HITS-CLIP	23824327	Exosomes
hsa-mir-454-5p	MIMAT0003884	KLF2	10365	PAR-CLIP	22012620	Exosomes
hsa-mir-454-5p	MIMAT0003884	DDX17	10521	PAR-CLIP	22012620	Exosomes
hsa-mir-454-5p	MIMAT0003884	NUDT21	11051	HITS-CLIP	19536157	Exosomes
hsa-mir-454-5p	MIMAT0003884	ZWINT	11130	HITS-CLIP	23824327	Exosomes
hsa-mir-454-5p	MIMAT0003884	DUSP10	11221	HITS-CLIP	23824327	Exosomes
hsa-mir-454-5p	MIMAT0003884	CEP152	22995	CLASH	23622248	Exosomes
hsa-mir-454-5p	MIMAT0003884	GIGYF2	26058	PAR-CLIP	22012620	Exosomes
hsa-mir-454-5p	MIMAT0003884	LSM14A	26065	PAR-CLIP	20371350	Exosomes
hsa-mir-454-5p	MIMAT0003884	USP25	29761	CLASH	23622248	Exosomes
hsa-mir-454-5p	MIMAT0003884	UCHL5	51377	HITS-CLIP	23824327	Exosomes
hsa-mir-454-5p	MIMAT0003884	KDM3B	51780	PAR-CLIP	22012620	Exosomes
hsa-mir-454-5p	MIMAT0003884	IPO9	55705	HITS-CLIP	23313552	Exosomes
hsa-mir-454-5p	MIMAT0003884	LMBR1L	55716	HITS-CLIP	23824327	Exosomes
hsa-mir-454-5p	MIMAT0003884	RNF20	56254	PAR-CLIP	21572407	Exosomes
hsa-mir-454-5p	MIMAT0003884	SERTAD4	56256	HITS-CLIP	23824327	Exosomes
hsa-mir-454-5p	MIMAT0003884	CRAMP1	57585	HITS-CLIP	23313552	Exosomes
hsa-mir-454-5p	MIMAT0003884	PLEKHA1	59338	PAR-CLIP	20371350	Exosomes
hsa-mir-454-5p	MIMAT0003884	PHACTR4	65979	PAR-CLIP	22012620	Exosomes
hsa-mir-454-5p	MIMAT0003884	ZSCAN16	80345	PAR-CLIP	22012620	Exosomes
hsa-mir-454-5p	MIMAT0003884	TNKS2	80351	CLASH	23622248	Exosomes
hsa-mir-454-5p	MIMAT0003884	TANGO2	128989	PAR-CLIP	22012620	Exosomes
hsa-mir-454-5p	MIMAT0003884	LDHD	197257	PAR-CLIP	22012620	Exosomes
hsa-mir-454-5p	MIMAT0003884	UBN2	254048	HITS-CLIP//PAR-CLIP	23446348|24906430|23824327|23313552|19536157|27418678|28735896	Exosomes
hsa-mir-454-5p	MIMAT0003884	BCLAF3	256643	PAR-CLIP	22012620	Exosomes
hsa-mir-454-5p	MIMAT0003884	RABL3	285282	HITS-CLIP	23824327	Exosomes
hsa-mir-454-5p	MIMAT0003884	ZNF660	285349	PAR-CLIP	27292025	Exosomes
hsa-mir-454-5p	MIMAT0003884	FOXL2NB	401089	HITS-CLIP	27418678	Exosomes
hsa-mir-454-5p	MIMAT0003884	MINOS1	440574	HITS-CLIP	19536157	Exosomes
hsa-mir-454-5p	MIMAT0003884	BCL2L15	440603	PAR-CLIP	22012620	Exosomes
hsa-mir-454-5p	MIMAT0003884	SHISA9	729993	HITS-CLIP	23824327	Exosomes
hsa-mir-378c	MIMAT0016847	ACACA	31	HITS-CLIP	23313552	Exosomes
hsa-mir-378c	MIMAT0016847	AKT1	207	PAR-CLIP	21572407	Exosomes
hsa-mir-378c	MIMAT0016847	MYRF	745	HITS-CLIP	23824327	Exosomes
hsa-mir-378c	MIMAT0016847	NDST1	3340	HITS-CLIP	23824327	Exosomes
hsa-mir-378c	MIMAT0016847	KCNJ6	3763	PAR-CLIP	22291592	Exosomes
hsa-mir-378c	MIMAT0016847	P4HB	5034	HITS-CLIP	23313552	Exosomes
hsa-mir-378c	MIMAT0016847	RAP1B	5908	PAR-CLIP	21572407	Exosomes
hsa-mir-378c	MIMAT0016847	REST	5978	PAR-CLIP	23592263|24398324|21572407|26701625	Exosomes
hsa-mir-378c	MIMAT0016847	RPS7	6201	CLASH	23622248	Exosomes
hsa-mir-378c	MIMAT0016847	TGFB2	7042	HITS-CLIP	23824327	Exosomes
hsa-mir-378c	MIMAT0016847	YY1	7528	PAR-CLIP	26701625	Exosomes
hsa-mir-378c	MIMAT0016847	TXNL1	9352	PAR-CLIP	23446348|22012620|27292025	Exosomes
hsa-mir-378c	MIMAT0016847	IGDCC3	9543	HITS-CLIP	27418678	Exosomes
hsa-mir-378c	MIMAT0016847	WTAP	9589	PAR-CLIP	20371350	Exosomes
hsa-mir-378c	MIMAT0016847	HIPK3	10114	HITS-CLIP	19536157	Exosomes
hsa-mir-378c	MIMAT0016847	DDX17	10521	CLASH	23622248	Exosomes
hsa-mir-378c	MIMAT0016847	SEC31A	22872	CLASH	23622248	Exosomes
hsa-mir-378c	MIMAT0016847	ZNF609	23060	PAR-CLIP	23592263	Exosomes
hsa-mir-378c	MIMAT0016847	PRKD2	25865	PAR-CLIP	22012620	Exosomes
hsa-mir-378c	MIMAT0016847	RDH11	51109	PAR-CLIP	27292025	Exosomes
hsa-mir-378c	MIMAT0016847	LGSN	51557	HITS-CLIP	23313552	Exosomes
hsa-mir-378c	MIMAT0016847	CAB39	51719	PAR-CLIP	27292025	Exosomes
hsa-mir-378c	MIMAT0016847	SPA17	53340	PAR-CLIP	22012620	Exosomes
hsa-mir-378c	MIMAT0016847	ARL8B	55207	PAR-CLIP	22012620	Exosomes
hsa-mir-378c	MIMAT0016847	WDR33	55339	HITS-CLIP	19536157	Exosomes
hsa-mir-378c	MIMAT0016847	RCC2	55920	HITS-CLIP	19536157	Exosomes
hsa-mir-378c	MIMAT0016847	CELF4	56853	HITS-CLIP	27418678	Exosomes
hsa-mir-378c	MIMAT0016847	CYP20A1	57404	PAR-CLIP	22012620	Exosomes
hsa-mir-378c	MIMAT0016847	ESYT2	57488	PAR-CLIP	22012620	Exosomes
hsa-mir-378c	MIMAT0016847	CACNG8	59283	PAR-CLIP	20371350	Exosomes
hsa-mir-378c	MIMAT0016847	DCTPP1	79077	HITS-CLIP	19536157	Exosomes
hsa-mir-378c	MIMAT0016847	HAUS3	79441	PAR-CLIP	22012620	Exosomes
hsa-mir-378c	MIMAT0016847	VPS37B	79720	PAR-CLIP	23446348	Exosomes
hsa-mir-378c	MIMAT0016847	KDM8	79831	CLASH	23622248	Exosomes
hsa-mir-378c	MIMAT0016847	LMNB2	84823	PAR-CLIP	26701625	Exosomes
hsa-mir-378c	MIMAT0016847	ANO4	121601	CLASH	23622248	Exosomes
hsa-mir-378c	MIMAT0016847	PPARGC1B	133522	HITS-CLIP	19536157	Exosomes
hsa-mir-378c	MIMAT0016847	DPY19L3	147991	HITS-CLIP	28735896	Exosomes
hsa-mir-378c	MIMAT0016847	ARGFX	503582	PAR-CLIP	22012620	Exosomes
hsa-mir-499b-3p	MIMAT0019898	BMPR1A	657	HITS-CLIP	23824327	Exosomes
hsa-mir-499b-3p	MIMAT0019898	CACNA1B	774	HITS-CLIP	23824327|27418678	Exosomes
hsa-mir-499b-3p	MIMAT0019898	CSTF1	1477	HITS-CLIP	19536157	Exosomes
hsa-mir-499b-3p	MIMAT0019898	DNAH8	1769	HITS-CLIP	23824327	Exosomes
hsa-mir-499b-3p	MIMAT0019898	DNAH9	1770	HITS-CLIP	23824327	Exosomes
hsa-mir-499b-3p	MIMAT0019898	DR1	1810	PAR-CLIP	21572407	Exosomes
hsa-mir-499b-3p	MIMAT0019898	TSC22D3	1831	PAR-CLIP	23592263|21572407	Exosomes
hsa-mir-499b-3p	MIMAT0019898	ELK4	2005	HITS-CLIP	23824327	Exosomes
hsa-mir-499b-3p	MIMAT0019898	FOXO1	2308	PAR-CLIP	21572407	Exosomes
hsa-mir-499b-3p	MIMAT0019898	GLO1	2739	PAR-CLIP	20371350	Exosomes
hsa-mir-499b-3p	MIMAT0019898	IGFBP4	3487	PAR-CLIP	22291592	Exosomes
hsa-mir-499b-3p	MIMAT0019898	CXCL8	3576	PAR-CLIP	26701625	Exosomes
hsa-mir-499b-3p	MIMAT0019898	ABLIM1	3983	PAR-CLIP	22100165|23708386|22291592	Exosomes
hsa-mir-499b-3p	MIMAT0019898	MAF	4094	PAR-CLIP	22291592	Exosomes
hsa-mir-499b-3p	MIMAT0019898	MDM4	4194	PAR-CLIP	27292025	Exosomes
hsa-mir-499b-3p	MIMAT0019898	MYO1D	4642	PAR-CLIP	23592263	Exosomes
hsa-mir-499b-3p	MIMAT0019898	MAPK1	5594	HITS-CLIP	23824327	Exosomes
hsa-mir-499b-3p	MIMAT0019898	PTGFRN	5738	PAR-CLIP	23592263	Exosomes
hsa-mir-499b-3p	MIMAT0019898	PTMA	5757	PAR-CLIP	20371350	Exosomes
hsa-mir-499b-3p	MIMAT0019898	STYX	6815	PAR-CLIP	22100165|22291592	Exosomes
hsa-mir-499b-3p	MIMAT0019898	TEF	7008	HITS-CLIP	23313552	Exosomes
hsa-mir-499b-3p	MIMAT0019898	UQCRB	7381	PAR-CLIP	23446348|22012620	Exosomes
hsa-mir-499b-3p	MIMAT0019898	TTF2	8458	HITS-CLIP	28735896	Exosomes
hsa-mir-499b-3p	MIMAT0019898	RNMT	8731	PAR-CLIP	26701625	Exosomes
hsa-mir-499b-3p	MIMAT0019898	NAPG	8774	PAR-CLIP	21572407	Exosomes
hsa-mir-499b-3p	MIMAT0019898	N4BP1	9683	PAR-CLIP	22012620	Exosomes
hsa-mir-499b-3p	MIMAT0019898	DAZAP2	9802	PAR-CLIP	26701625|27292025	Exosomes
hsa-mir-499b-3p	MIMAT0019898	MAMLD1	10046	PAR-CLIP	27292025	Exosomes
hsa-mir-499b-3p	MIMAT0019898	FEM1B	10116	PAR-CLIP	21572407|20371350	Exosomes
hsa-mir-499b-3p	MIMAT0019898	SRRM1	10250	PAR-CLIP	22012620	Exosomes
hsa-mir-499b-3p	MIMAT0019898	TXNIP	10628	PAR-CLIP	20371350	Exosomes
hsa-mir-499b-3p	MIMAT0019898	ACOT2	10965	HITS-CLIP	23824327	Exosomes
hsa-mir-499b-3p	MIMAT0019898	CD93	22918	PAR-CLIP	22012620	Exosomes
hsa-mir-499b-3p	MIMAT0019898	PDS5A	23244	HITS-CLIP	23313552	Exosomes
hsa-mir-499b-3p	MIMAT0019898	TBC1D22A	25771	HITS-CLIP	23824327	Exosomes
hsa-mir-499b-3p	MIMAT0019898	EPC2	26122	PAR-CLIP	22100165	Exosomes
hsa-mir-499b-3p	MIMAT0019898	BMP10	27302	HITS-CLIP	23824327	Exosomes
hsa-mir-499b-3p	MIMAT0019898	UBN1	29855	HITS-CLIP	23824327	Exosomes
hsa-mir-499b-3p	MIMAT0019898	NT5C3A	51251	PAR-CLIP	21572407	Exosomes
hsa-mir-499b-3p	MIMAT0019898	FXYD6	53826	HITS-CLIP	23824327|27418678	Exosomes
hsa-mir-499b-3p	MIMAT0019898	PRR13	54458	HITS-CLIP	23313552	Exosomes
hsa-mir-499b-3p	MIMAT0019898	FIGN	55137	PAR-CLIP	21572407	Exosomes
hsa-mir-499b-3p	MIMAT0019898	ETNK1	55500	PAR-CLIP	22012620	Exosomes
hsa-mir-499b-3p	MIMAT0019898	MAML3	55534	HITS-CLIP	28735896	Exosomes
hsa-mir-499b-3p	MIMAT0019898	VPS35	55737	PAR-CLIP	23592263	Exosomes
hsa-mir-499b-3p	MIMAT0019898	RARS2	57038	HITS-CLIP	19536157	Exosomes
hsa-mir-499b-3p	MIMAT0019898	PLEKHG5	57449	PAR-CLIP	26701625|27292025	Exosomes
hsa-mir-499b-3p	MIMAT0019898	CAPRIN2	65981	PAR-CLIP	22012620|21572407	Exosomes
hsa-mir-499b-3p	MIMAT0019898	WDR76	79968	HITS-CLIP//PAR-CLIP	23446348|21572407	Exosomes
hsa-mir-499b-3p	MIMAT0019898	KLHL15	80311	PAR-CLIP	23446348|21572407|20371350	Exosomes
hsa-mir-499b-3p	MIMAT0019898	ZSCAN16	80345	PAR-CLIP	22291592	Exosomes
hsa-mir-499b-3p	MIMAT0019898	QRFPR	84109	PAR-CLIP	20371350	Exosomes
hsa-mir-499b-3p	MIMAT0019898	LIN54	132660	PAR-CLIP	23446348|21572407	Exosomes
hsa-mir-499b-3p	MIMAT0019898	SRXN1	140809	HITS-CLIP	23313552	Exosomes
hsa-mir-499b-3p	MIMAT0019898	BTLA	151888	HITS-CLIP	23824327|22927820|27418678	Exosomes
hsa-mir-499b-3p	MIMAT0019898	SPTSSA	171546	PAR-CLIP	24398324	Exosomes
hsa-mir-499b-3p	MIMAT0019898	PDE12	201626	HITS-CLIP	21572407	Exosomes
hsa-mir-499b-3p	MIMAT0019898	PROSER2	254427	PAR-CLIP	22012620	Exosomes
hsa-mir-499b-3p	MIMAT0019898	TRIM59	286827	PAR-CLIP	21572407	Exosomes
hsa-mir-499b-3p	MIMAT0019898	NAT8L	339983	PAR-CLIP	21572407	Exosomes
hsa-mir-499b-3p	MIMAT0019898	DCAF12L2	340578	PAR-CLIP	22012620	Exosomes
hsa-mir-499b-3p	MIMAT0019898	PGAM4	441531	PAR-CLIP	21572407|20371350	Exosomes
hsa-mir-499b-3p	MIMAT0019898	POM121C	100101267	PAR-CLIP	24398324|21572407|20371350	Exosomes
