# Supplementary material for: A novel serum miRNA-pair classifier for diagnosis of sarcoma
Source: PLoS One. 2020 Jul 16;15(7):e0236097. doi: 10.1371/journal.pone.0236097 (PMC7365454; doi:10.1371/journal.pone.0236097)
Supplement: S4 Table — (XLSX) [file pone.0236097.s004.xlsx]

## Sheet: Biological Process
#term ID	term description	observed gene count	background gene count	false discovery rate	matching proteins in your network (IDs)	matching proteins in your network (labels)
GO:0031323	regulation of cellular metabolic process	123	6082	6.93e-07	ENSP00000040584,ENSP00000164024,ENSP00000215832,ENSP00000228918,ENSP00000231454,ENSP00000244769,ENSP00000244869,ENSP00000248071,ENSP00000249499,ENSP00000250559,ENSP00000254657,ENSP00000258149,ENSP00000258418,ENSP00000258484,ENSP00000261797,ENSP00000262238,ENSP00000262367,ENSP00000262384,ENSP00000264552,ENSP00000265087,ENSP00000266304,ENSP00000266732,ENSP00000269593,ENSP00000271555,ENSP00000274031…	ACACA,ACVR1B,AKT1,AMBRA1,ANG,ARGFX,ARIH1,ATXN1,BMP10,BMPR1A,CAB39,CAPRIN2,CCL16,CELF4,CELSR3,CHTF8,CIITA,CLSPN,CLU,CNBP,CRAMP1L,CREBBP,DAZAP2,DDR2,DDX17,DR1,DUSP10,EFNA5,ELK4,EPC2,EREG,FEM1B,FIGN,FKBP8,FOXO1,FRK,G6PD,GIGYF2,GLO1,GPR183,HES2,HIPK3,HIST1H2AI,HMGB1,HOXC8,HOXD9,HSF2,IGFBP4,IL5,KDM3B,KDM8,KLF2,KLHL15,LBX1,LIN54,LSM14A,LTBR,MAF,MAML3,MAMLD1,MAPK1,MDM2,MDM4,MEF2D,MEN1,MSC,MYO1D,MYRF,N4B…
GO:0051171	regulation of nitrogen compound metabolic process	119	5827	6.93e-07	ENSP00000040584,ENSP00000164024,ENSP00000215832,ENSP00000228918,ENSP00000231454,ENSP00000244769,ENSP00000244869,ENSP00000248071,ENSP00000249499,ENSP00000250559,ENSP00000254657,ENSP00000258149,ENSP00000258418,ENSP00000258484,ENSP00000261797,ENSP00000261889,ENSP00000262238,ENSP00000262367,ENSP00000262384,ENSP00000264552,ENSP00000266304,ENSP00000266732,ENSP00000269593,ENSP00000271555,ENSP00000274031…	ACVR1B,AKT1,ANG,ARGFX,ARIH1,ATXN1,BMP10,BMPR1A,CAB39,CAPRIN2,CCL16,CELF4,CELSR3,CHTF8,CIITA,CLSPN,CLU,CNBP,CRAMP1L,CREBBP,DAZAP2,DDR2,DDX17,DR1,DUSP10,EFNA5,ELK4,EPC2,EREG,FEM1B,FIGN,FKBP8,FOXO1,FRK,G6PD,GIGYF2,GLO1,GPR183,HES2,HIPK3,HIST1H2AI,HMGB1,HOXC8,HOXD9,HSF2,IGFBP4,IL5,KDM3B,KDM8,KLF2,KLHL15,LBX1,LIN54,LSM14A,LTBR,MAF,MAML3,MAMLD1,MAPK1,MDM2,MDM4,MEF2D,MEN1,MSC,MYRF,N4BP1,NCOA3,NDST1,NSUN…
GO:0060255	regulation of macromolecule metabolic process	122	6072	6.93e-07	ENSP00000040584,ENSP00000164024,ENSP00000215832,ENSP00000228918,ENSP00000231454,ENSP00000244769,ENSP00000244869,ENSP00000248071,ENSP00000249499,ENSP00000250559,ENSP00000254657,ENSP00000258149,ENSP00000258418,ENSP00000258484,ENSP00000261797,ENSP00000261889,ENSP00000262225,ENSP00000262238,ENSP00000262367,ENSP00000262384,ENSP00000264552,ENSP00000265087,ENSP00000266304,ENSP00000266732,ENSP00000269593…	ACVR1B,AKT1,ANG,ARGFX,ARIH1,ATXN1,BMP10,BMPR1A,CAB39,CAPRIN2,CCL16,CELF4,CELSR3,CHTF8,CIITA,CLSPN,CLU,CNBP,CRAMP1L,CREBBP,DAZAP2,DDR2,DDX17,DR1,DUSP10,EFNA5,ELK4,EPC2,EREG,FEM1B,FIGN,FKBP8,FOXO1,FRK,G6PD,GIGYF2,GLO1,GPR183,HES2,HIPK3,HIST1H2AI,HMGB1,HOXC8,HOXD9,HSF2,IGFBP4,IL5,KDM3B,KDM8,KLF2,KLHL15,LBX1,LIN54,LSM14A,LTBR,MAF,MAML3,MAMLD1,MAPK1,MDM2,MDM4,MEF2D,MEN1,MSC,MYRF,N4BP1,NCOA3,NDST1,NSUN…
GO:0080090	regulation of primary metabolic process	121	5982	6.93e-07	ENSP00000040584,ENSP00000164024,ENSP00000215832,ENSP00000228918,ENSP00000231454,ENSP00000244769,ENSP00000244869,ENSP00000248071,ENSP00000249499,ENSP00000250559,ENSP00000254657,ENSP00000258149,ENSP00000258418,ENSP00000258484,ENSP00000261797,ENSP00000261889,ENSP00000262238,ENSP00000262367,ENSP00000262384,ENSP00000264552,ENSP00000266304,ENSP00000266732,ENSP00000269593,ENSP00000271555,ENSP00000274031…	ACACA,ACVR1B,AKT1,AMBRA1,ANG,ARGFX,ARIH1,ATXN1,BMP10,BMPR1A,CAB39,CAPRIN2,CCL16,CELF4,CELSR3,CHTF8,CIITA,CLSPN,CLU,CNBP,CRAMP1L,CREBBP,DAZAP2,DDR2,DDX17,DR1,DUSP10,EFNA5,ELK4,EPC2,EREG,FEM1B,FIGN,FKBP8,FOXO1,FRK,G6PD,GIGYF2,GLO1,GPR183,HES2,HIPK3,HIST1H2AI,HMGB1,HOXC8,HOXD9,HSF2,IGFBP4,IL5,KDM3B,KDM8,KLF2,KLHL15,LBX1,LIN54,LSM14A,LTBR,MAF,MAML3,MAMLD1,MAPK1,MDM2,MDM4,MEF2D,MEN1,MSC,MYRF,N4BP1,NCO…
GO:0019222	regulation of metabolic process	126	6516	1.43e-06	ENSP00000040584,ENSP00000164024,ENSP00000215832,ENSP00000228918,ENSP00000231454,ENSP00000244769,ENSP00000244869,ENSP00000248071,ENSP00000249499,ENSP00000250559,ENSP00000254657,ENSP00000258149,ENSP00000258418,ENSP00000258484,ENSP00000261797,ENSP00000261889,ENSP00000262225,ENSP00000262238,ENSP00000262367,ENSP00000262384,ENSP00000264552,ENSP00000265087,ENSP00000266304,ENSP00000266732,ENSP00000269593…	ACACA,ACVR1B,AKT1,AMBRA1,ANG,ARGFX,ARIH1,ATXN1,BMP10,BMPR1A,CAB39,CAPRIN2,CCL16,CELF4,CELSR3,CHTF8,CIITA,CLSPN,CLU,CNBP,CRAMP1L,CREBBP,DAZAP2,DDR2,DDX17,DR1,DUSP10,EFNA5,ELK4,EPC2,EREG,FEM1B,FIGN,FKBP8,FOXO1,FRK,G6PD,GIGYF2,GLO1,GPR183,HES2,HIPK3,HIST1H2AI,HMGB1,HOXC8,HOXD9,HSF2,IGFBP4,IL5,KDM3B,KDM8,KLF2,KLHL15,LBX1,LIN54,LSM14A,LTBR,MAF,MAML3,MAMLD1,MAPK1,MDM2,MDM4,MEF2D,MEN1,MSC,MYO1D,MYRF,N4B…
GO:0019219	regulation of nucleobase-containing compound metabolic process	88	4133	3.14e-05	ENSP00000040584,ENSP00000215832,ENSP00000231454,ENSP00000244769,ENSP00000244869,ENSP00000248071,ENSP00000249499,ENSP00000254657,ENSP00000258149,ENSP00000258484,ENSP00000262238,ENSP00000262367,ENSP00000266304,ENSP00000266732,ENSP00000271555,ENSP00000274031,ENSP00000278836,ENSP00000294740,ENSP00000295379,ENSP00000298892,ENSP00000300291,ENSP00000303427,ENSP00000304226,ENSP00000309142,ENSP00000311816…	ACVR1B,AKT1,ARGFX,ATXN1,BMP10,BMPR1A,CAPRIN2,CELF4,CHTF8,CIITA,CLU,CNBP,CRAMP1L,CREBBP,DDR2,DDX17,DR1,ELK4,EPC2,EREG,FIGN,FKBP8,FOXO1,FRK,GIGYF2,GLO1,HES2,HIPK3,HIST1H2AI,HMGB1,HOXC8,HOXD9,HSF2,IL5,KDM3B,KDM8,KLF2,KLHL15,LBX1,LIN54,MAF,MAML3,MAMLD1,MAPK1,MDM2,MDM4,MEF2D,MEN1,MSC,MYRF,NCOA3,NUDT21,PDE12,PDS5A,PER2,PGAM4,PPARGC1B,PRKD2,PRR13,PUM1,RAD51,RBM8A,RCAN1,REST,RNF20,RPS6KA3,SETD7,SF1,SUZ12…
GO:0010605	negative regulation of macromolecule metabolic process	63	2558	3.54e-05	ENSP00000040584,ENSP00000244769,ENSP00000244869,ENSP00000248071,ENSP00000249499,ENSP00000254657,ENSP00000258149,ENSP00000262238,ENSP00000262367,ENSP00000262384,ENSP00000265087,ENSP00000294740,ENSP00000298892,ENSP00000299138,ENSP00000303427,ENSP00000304226,ENSP00000309142,ENSP00000311816,ENSP00000312649,ENSP00000315130,ENSP00000316578,ENSP00000321445,ENSP00000327048,ENSP00000332791,ENSP00000336762…	ACVR1B,AKT1,ANG,ATXN1,CAPRIN2,CELF4,CIITA,CLU,CNBP,CREBBP,DDX17,DR1,DUSP10,ELK4,EREG,FKBP8,FOXO1,FRK,G6PD,GIGYF2,HES2,HIPK3,HIST1H2AI,HMGB1,HOXC8,HOXD9,KLF2,KLHL15,MAF,MDM2,MDM4,MEN1,MSC,N4BP1,PAN2,PDE12,PDS5A,PER2,PMEPA1,PPARGC1B,PTK6,PUM1,RBM8A,REST,RNF20,RPS6KA3,RPS7,SF1,STC2,STYX,SUZ12,TGFB2,TNKS2,TSC22D3,TXNIP,UBE2D1,UCHL5,USP25,VPS28,VPS35,YY1,ZC3H12D,ZNF281
GO:0032268	regulation of cellular protein metabolic process	61	2486	5.56e-05	ENSP00000164024,ENSP00000215832,ENSP00000228918,ENSP00000231454,ENSP00000244869,ENSP00000250559,ENSP00000254657,ENSP00000258149,ENSP00000258418,ENSP00000261797,ENSP00000262384,ENSP00000264552,ENSP00000269593,ENSP00000274031,ENSP00000295379,ENSP00000298892,ENSP00000299138,ENSP00000304226,ENSP00000307298,ENSP00000311816,ENSP00000312995,ENSP00000315130,ENSP00000328777,ENSP00000336762,ENSP00000337088…	ACVR1B,AKT1,ANG,ARIH1,BMP10,BMPR1A,CAB39,CAPRIN2,CCL16,CELF4,CELSR3,CLSPN,CLU,DAZAP2,DDR2,DUSP10,EFNA5,EREG,FEM1B,FKBP8,FOXO1,G6PD,GIGYF2,GPR183,HIPK3,HMGB1,IGFBP4,IL5,LSM14A,LTBR,MAPK1,MDM2,MEN1,N4BP1,NDST1,NSUN4,PER2,PHACTR4,PMEPA1,PRKD2,PTK6,PUM1,RAP1B,RBM8A,RCAN1,REST,RNF20,RPS6KA3,RPS7,SECISBP2L,SETD7,STK4,STYX,TGFB2,UBE2D1,UBE2S,UCHL5,USP25,VPS28,VPS35,ZC3H12D
GO:0044260	cellular macromolecule metabolic process	119	6413	5.56e-05	ENSP00000040584,ENSP00000215829,ENSP00000215832,ENSP00000217109,ENSP00000231454,ENSP00000244769,ENSP00000244869,ENSP00000248071,ENSP00000249499,ENSP00000254657,ENSP00000258149,ENSP00000258418,ENSP00000258484,ENSP00000259873,ENSP00000261797,ENSP00000261889,ENSP00000262238,ENSP00000262367,ENSP00000263798,ENSP00000264552,ENSP00000264914,ENSP00000265087,ENSP00000266304,ENSP00000269299,ENSP00000269593…	ACVR1B,AKT1,ANG,ARGFX,ARIH1,ARSB,ASGR1,ATXN1,BMP10,BMPR1A,CAB39,CCNF,CHTF8,CIITA,CLSPN,CNBP,CREBBP,CSTF1,CXCL8,DCTPP1,DDR2,DDX17,DPY19L3,DR1,DUSP10,ELK4,EPC2,EREG,FBXL7,FEM1B,FICD,FKBP8,FOXO1,FRK,GIGYF2,GPR29,GTF3C4,HES2,HIPK3,HMGB1,HOXC8,HOXD9,HSF2,IGFBP4,IL5,KDM3B,KDM8,KLF2,KLHL15,LACE1,LBX1,LIN54,MAF,MAML3,MAMLD1,MAPK1,MARCH4,MDM2,MDM4,MEF2D,MEN1,MINPP1,MRPS18B,MSC,MYRF,NCOA3,NDST1,NSUN4,NUDT2…
GO:0051246	regulation of protein metabolic process	64	2668	5.56e-05	ENSP00000164024,ENSP00000215832,ENSP00000228918,ENSP00000231454,ENSP00000244869,ENSP00000248071,ENSP00000250559,ENSP00000254657,ENSP00000258149,ENSP00000258418,ENSP00000261797,ENSP00000261889,ENSP00000262384,ENSP00000264552,ENSP00000269593,ENSP00000274031,ENSP00000295379,ENSP00000298892,ENSP00000299138,ENSP00000304226,ENSP00000307298,ENSP00000311816,ENSP00000312995,ENSP00000315130,ENSP00000328777…	ACVR1B,AKT1,ANG,ARIH1,BMP10,BMPR1A,CAB39,CAPRIN2,CCL16,CELF4,CELSR3,CLSPN,CLU,DAZAP2,DDR2,DUSP10,EFNA5,EREG,FEM1B,FKBP8,FOXO1,G6PD,GIGYF2,GPR183,HIPK3,HMGB1,IGFBP4,IL5,KLF2,LSM14A,LTBR,MAPK1,MDM2,MDM4,MEN1,N4BP1,NDST1,NSUN4,PER2,PHACTR4,PMEPA1,PRKD2,PTK6,PUM1,RAP1B,RBM8A,RCAN1,REST,RNF20,RPS6KA3,RPS7,SECISBP2L,SETD7,SNX1,STK4,STYX,TGFB2,UBE2D1,UBE2S,UCHL5,USP25,VPS28,VPS35,ZC3H12D
GO:0009893	positive regulation of metabolic process	73	3280	6.44e-05	ENSP00000215832,ENSP00000228918,ENSP00000231454,ENSP00000244869,ENSP00000248071,ENSP00000249499,ENSP00000250559,ENSP00000254657,ENSP00000258149,ENSP00000258418,ENSP00000261797,ENSP00000261889,ENSP00000262225,ENSP00000262238,ENSP00000262367,ENSP00000264552,ENSP00000266304,ENSP00000269593,ENSP00000271555,ENSP00000274031,ENSP00000278836,ENSP00000294740,ENSP00000295379,ENSP00000298892,ENSP00000299138…	ACACA,ACVR1B,AKT1,AMBRA1,ANG,ARIH1,BMP10,BMPR1A,CAB39,CAPRIN2,CCL16,CELF4,CHTF8,CIITA,CLSPN,CLU,CNBP,CREBBP,DAZAP2,DDR2,DDX17,EFNA5,ELK4,EREG,FOXO1,GIGYF2,GPR183,HMGB1,HOXD9,HSF2,IGFBP4,IL5,KDM8,KLF2,LTBR,MAF,MAML3,MAPK1,MDM2,MEF2D,MEN1,MYRF,NCOA3,NDST1,NSUN4,NUDT21,PER2,PIP4K2A,PPARGC1B,PRKD2,PTK6,PUM1,RAD51,RAP1B,REST,RNF20,RPS6KA3,RPS7,SETD7,SNX1,STK4,TEF,TGFB2,TMED2,TNKS2,UBE2D1,UBE2S,VPS28,V…
GO:0010604	positive regulation of macromolecule metabolic process	70	3081	6.44e-05	ENSP00000215832,ENSP00000228918,ENSP00000231454,ENSP00000244869,ENSP00000248071,ENSP00000249499,ENSP00000250559,ENSP00000254657,ENSP00000258149,ENSP00000258418,ENSP00000261797,ENSP00000261889,ENSP00000262225,ENSP00000262238,ENSP00000262367,ENSP00000264552,ENSP00000266304,ENSP00000269593,ENSP00000271555,ENSP00000274031,ENSP00000278836,ENSP00000294740,ENSP00000295379,ENSP00000298892,ENSP00000299138…	ACVR1B,AKT1,ANG,ARIH1,BMP10,BMPR1A,CAB39,CAPRIN2,CCL16,CELF4,CHTF8,CIITA,CLSPN,CLU,CNBP,CREBBP,DAZAP2,DDR2,DDX17,EFNA5,ELK4,EREG,FOXO1,GIGYF2,GPR183,HMGB1,HOXD9,HSF2,IGFBP4,IL5,KDM8,KLF2,LTBR,MAF,MAML3,MAPK1,MDM2,MEF2D,MEN1,MYRF,NCOA3,NDST1,NSUN4,NUDT21,PER2,PPARGC1B,PRKD2,PTK6,PUM1,RAD51,RAP1B,REST,RNF20,RPS6KA3,RPS7,SETD7,SNX1,STK4,TEF,TGFB2,TMED2,TNKS2,UBE2D1,UBE2S,VPS28,VPS35,YY1,ZC3H12D,ZNF2…
GO:0051173	positive regulation of nitrogen compound metabolic process	68	2946	6.44e-05	ENSP00000215832,ENSP00000228918,ENSP00000231454,ENSP00000244869,ENSP00000248071,ENSP00000249499,ENSP00000250559,ENSP00000254657,ENSP00000258149,ENSP00000258418,ENSP00000261797,ENSP00000261889,ENSP00000262238,ENSP00000262367,ENSP00000264552,ENSP00000266304,ENSP00000269593,ENSP00000271555,ENSP00000274031,ENSP00000278836,ENSP00000294740,ENSP00000295379,ENSP00000298892,ENSP00000299138,ENSP00000300291…	ACVR1B,AKT1,ANG,ARIH1,BMP10,BMPR1A,CAB39,CAPRIN2,CCL16,CELF4,CHTF8,CIITA,CLSPN,CLU,CNBP,CREBBP,DAZAP2,DDR2,DDX17,EFNA5,ELK4,EREG,FOXO1,GIGYF2,GPR183,HMGB1,HOXD9,HSF2,IGFBP4,IL5,KDM8,KLF2,LTBR,MAF,MAML3,MAPK1,MDM2,MEF2D,MEN1,MYRF,NCOA3,NDST1,NSUN4,NUDT21,PER2,PPARGC1B,PRKD2,PTK6,PUM1,RAD51,RAP1B,REST,RNF20,RPS6KA3,SETD7,SNX1,STK4,TEF,TGFB2,TNKS2,UBE2D1,UBE2S,VPS28,VPS35,YY1,ZC3H12D,ZNF281,ZNF609
GO:2000112	regulation of cellular macromolecule biosynthetic process	85	4050	6.44e-05	ENSP00000040584,ENSP00000215832,ENSP00000231454,ENSP00000244769,ENSP00000244869,ENSP00000248071,ENSP00000249499,ENSP00000254657,ENSP00000258149,ENSP00000258484,ENSP00000262238,ENSP00000262367,ENSP00000266304,ENSP00000266732,ENSP00000271555,ENSP00000274031,ENSP00000278836,ENSP00000294740,ENSP00000295379,ENSP00000298892,ENSP00000303427,ENSP00000304226,ENSP00000311816,ENSP00000312649,ENSP00000315130…	ACVR1B,AKT1,ANG,ARGFX,ATXN1,BMP10,BMPR1A,CAPRIN2,CELF4,CHTF8,CIITA,CLU,CNBP,CRAMP1L,CREBBP,DDR2,DDX17,DR1,ELK4,EPC2,EREG,FKBP8,FOXO1,FRK,GIGYF2,GLO1,HES2,HIPK3,HIST1H2AI,HMGB1,HOXC8,HOXD9,HSF2,IL5,KDM3B,KDM8,KLF2,LBX1,LIN54,LSM14A,MAF,MAML3,MAMLD1,MAPK1,MDM2,MDM4,MEF2D,MEN1,MSC,MYRF,NCOA3,NSUN4,PDS5A,PER2,PPARGC1B,PRKD2,PRR13,PUM1,RBM8A,RCAN1,REST,RNF20,RPS6KA3,SECISBP2L,SETD7,SF1,SUZ12,TEF,TGFB2…
GO:0010629	negative regulation of gene expression	46	1670	7.77e-05	ENSP00000040584,ENSP00000244769,ENSP00000244869,ENSP00000248071,ENSP00000249499,ENSP00000254657,ENSP00000258149,ENSP00000262238,ENSP00000262367,ENSP00000265087,ENSP00000294740,ENSP00000298892,ENSP00000299138,ENSP00000309142,ENSP00000311816,ENSP00000312649,ENSP00000316578,ENSP00000321445,ENSP00000327048,ENSP00000336762,ENSP00000337088,ENSP00000339095,ENSP00000345347,ENSP00000350681,ENSP00000351589…	ACVR1B,AKT1,ANG,ATXN1,CAPRIN2,CELF4,CIITA,CNBP,CREBBP,DDX17,DR1,ELK4,EREG,FOXO1,FRK,GIGYF2,HES2,HIST1H2AI,HMGB1,HOXC8,HOXD9,KLF2,MAF,MDM2,MDM4,MEN1,MSC,PAN2,PDE12,PER2,PPARGC1B,PUM1,RBM8A,REST,RNF20,RPS7,STC2,SUZ12,TGFB2,TSC22D3,TXNIP,UBE2D1,VPS35,YY1,ZC3H12D,ZNF281
GO:0051172	negative regulation of nitrogen compound metabolic process	57	2307	7.77e-05	ENSP00000040584,ENSP00000244769,ENSP00000244869,ENSP00000248071,ENSP00000249499,ENSP00000254657,ENSP00000258149,ENSP00000262238,ENSP00000262367,ENSP00000262384,ENSP00000294740,ENSP00000298892,ENSP00000299138,ENSP00000303427,ENSP00000304226,ENSP00000309142,ENSP00000311816,ENSP00000312649,ENSP00000315130,ENSP00000316578,ENSP00000321445,ENSP00000327048,ENSP00000332791,ENSP00000336762,ENSP00000337088…	AKT1,ANG,ATXN1,CAPRIN2,CELF4,CIITA,CLU,CNBP,CREBBP,DR1,DUSP10,ELK4,EREG,FKBP8,FOXO1,FRK,G6PD,GIGYF2,HES2,HIPK3,HIST1H2AI,HMGB1,HOXC8,HOXD9,KLF2,KLHL15,MAF,MDM2,MDM4,MEN1,MSC,N4BP1,PDE12,PDS5A,PER2,PMEPA1,PPARGC1B,PTK6,PUM1,REST,RNF20,RPS6KA3,RPS7,SF1,STYX,SUZ12,TNKS2,TSC22D3,TXNIP,UBE2D1,UCHL5,USP25,VPS28,VPS35,YY1,ZC3H12D,ZNF281
GO:0031325	positive regulation of cellular metabolic process	69	3060	8.01e-05	ENSP00000215832,ENSP00000228918,ENSP00000231454,ENSP00000244869,ENSP00000248071,ENSP00000249499,ENSP00000250559,ENSP00000254657,ENSP00000258149,ENSP00000258418,ENSP00000261797,ENSP00000262238,ENSP00000262367,ENSP00000264552,ENSP00000266304,ENSP00000269593,ENSP00000271555,ENSP00000274031,ENSP00000278836,ENSP00000294740,ENSP00000295379,ENSP00000298892,ENSP00000299138,ENSP00000300291,ENSP00000311816…	ACACA,ACVR1B,AKT1,AMBRA1,ANG,ARIH1,BMP10,BMPR1A,CAB39,CAPRIN2,CCL16,CELF4,CHTF8,CIITA,CLSPN,CLU,CNBP,CREBBP,DAZAP2,DDR2,DDX17,EFNA5,ELK4,EREG,FOXO1,GIGYF2,GPR183,HMGB1,HOXD9,HSF2,IGFBP4,IL5,KDM8,KLF2,LTBR,MAF,MAML3,MAPK1,MDM2,MEF2D,MEN1,MYRF,NCOA3,NDST1,NSUN4,NUDT21,PER2,PIP4K2A,PPARGC1B,PRKD2,PTK6,PUM1,RAD51,RAP1B,REST,RNF20,RPS6KA3,SETD7,STK4,TEF,TGFB2,TNKS2,UBE2D1,UBE2S,VPS35,YY1,ZC3H12D,ZNF28…
GO:0044237	cellular metabolic process	148	8797	8.01e-05	ENSP00000040584,ENSP00000215829,ENSP00000215832,ENSP00000217109,ENSP00000225573,ENSP00000226253,ENSP00000231454,ENSP00000238651,ENSP00000244769,ENSP00000244869,ENSP00000248071,ENSP00000249499,ENSP00000254657,ENSP00000258149,ENSP00000258418,ENSP00000258484,ENSP00000259037,ENSP00000259873,ENSP00000261797,ENSP00000261889,ENSP00000262238,ENSP00000262367,ENSP00000263798,ENSP00000264552,ENSP00000264914…	ACACA,ACOT2,ACVR1B,AK2,AKT1,ALDOA,ALDOC,AMBRA1,ANG,ARGFX,ARIH1,ARSB,ASGR1,ATXN1,BMP10,BMPR1A,C9orf3,CAB39,CCNF,CELF4,CHTF8,CIITA,CLSPN,CLU,CNBP,CREBBP,CSTF1,CXCL8,DCTPP1,DDR2,DDX17,DPY19L3,DR1,DUSP10,ELK4,EPC2,EREG,ETNK1,FBXL7,FEM1B,FICD,FKBP8,FOXO1,FRK,G6PD,GIGYF2,GLO1,GLUL,GPR29,GTF3C4,HES2,HIPK3,HMGB1,HOXC8,HOXD9,HSF2,IGFBP4,IL5,KDM3B,KDM8,KLF2,KLHL15,LACE1,LBX1,LGSN,LIN54,MAF,MAML3,MAMLD1,MAP…
GO:0009889	regulation of biosynthetic process	88	4337	8.81e-05	ENSP00000040584,ENSP00000215832,ENSP00000231454,ENSP00000244769,ENSP00000244869,ENSP00000248071,ENSP00000249499,ENSP00000254657,ENSP00000258149,ENSP00000258484,ENSP00000262238,ENSP00000262367,ENSP00000265087,ENSP00000266304,ENSP00000266732,ENSP00000271555,ENSP00000274031,ENSP00000278836,ENSP00000294740,ENSP00000295379,ENSP00000298892,ENSP00000299138,ENSP00000303427,ENSP00000304226,ENSP00000311816…	ACACA,ACVR1B,AKT1,ANG,ARGFX,ATXN1,BMP10,BMPR1A,CAPRIN2,CELF4,CHTF8,CIITA,CLU,CNBP,CRAMP1L,CREBBP,DDR2,DDX17,DR1,ELK4,EPC2,EREG,FKBP8,FOXO1,FRK,GIGYF2,GLO1,HES2,HIPK3,HIST1H2AI,HMGB1,HOXC8,HOXD9,HSF2,IL5,KDM3B,KDM8,KLF2,LBX1,LIN54,LSM14A,MAF,MAML3,MAMLD1,MAPK1,MDM2,MDM4,MEF2D,MEN1,MSC,MYRF,NCOA3,NSUN4,PDS5A,PER2,PPARGC1B,PRKD2,PRR13,PUM1,RBM8A,RCAN1,REST,RNF20,RPS6KA3,SECISBP2L,SETD7,SF1,STC2,SUZ1…
GO:0009892	negative regulation of metabolic process	64	2762	8.81e-05	ENSP00000040584,ENSP00000244769,ENSP00000244869,ENSP00000248071,ENSP00000249499,ENSP00000254657,ENSP00000258149,ENSP00000262238,ENSP00000262367,ENSP00000262384,ENSP00000265087,ENSP00000294740,ENSP00000298892,ENSP00000299138,ENSP00000303427,ENSP00000304226,ENSP00000309142,ENSP00000311816,ENSP00000312649,ENSP00000315130,ENSP00000316578,ENSP00000321445,ENSP00000324527,ENSP00000327048,ENSP00000332791…	ACVR1B,AKT1,ANG,ATXN1,CAPRIN2,CELF4,CIITA,CLU,CNBP,CREBBP,DDX17,DR1,DUSP10,ELK4,EREG,FKBP8,FOXO1,FRK,G6PD,GIGYF2,HES2,HIPK3,HIST1H2AI,HMGB1,HOXC8,HOXD9,KLF2,KLHL15,MAF,MDM2,MDM4,MEN1,MSC,MYO1D,N4BP1,PAN2,PDE12,PDS5A,PER2,PMEPA1,PPARGC1B,PTK6,PUM1,RBM8A,REST,RNF20,RPS6KA3,RPS7,SF1,STC2,STYX,SUZ12,TGFB2,TNKS2,TSC22D3,TXNIP,UBE2D1,UCHL5,USP25,VPS28,VPS35,YY1,ZC3H12D,ZNF281
GO:0031324	negative regulation of cellular metabolic process	59	2463	8.81e-05	ENSP00000040584,ENSP00000244769,ENSP00000244869,ENSP00000248071,ENSP00000249499,ENSP00000254657,ENSP00000258149,ENSP00000262238,ENSP00000262367,ENSP00000262384,ENSP00000294740,ENSP00000298892,ENSP00000299138,ENSP00000303427,ENSP00000304226,ENSP00000309142,ENSP00000311816,ENSP00000312649,ENSP00000315130,ENSP00000316578,ENSP00000321445,ENSP00000324527,ENSP00000327048,ENSP00000332791,ENSP00000336762…	AKT1,ANG,ATXN1,CAPRIN2,CELF4,CIITA,CLU,CNBP,CREBBP,DR1,DUSP10,ELK4,EREG,FKBP8,FOXO1,FRK,G6PD,GIGYF2,HES2,HIPK3,HIST1H2AI,HMGB1,HOXC8,HOXD9,KLF2,KLHL15,MAF,MDM2,MDM4,MEN1,MSC,MYO1D,N4BP1,PDE12,PDS5A,PER2,PMEPA1,PPARGC1B,PTK6,PUM1,REST,RNF20,RPS6KA3,RPS7,SF1,STYX,SUZ12,TGFB2,TNKS2,TSC22D3,TXNIP,UBE2D1,UCHL5,USP25,VPS28,VPS35,YY1,ZC3H12D,ZNF281
GO:0031326	regulation of cellular biosynthetic process	87	4266	8.81e-05	ENSP00000040584,ENSP00000215832,ENSP00000231454,ENSP00000244769,ENSP00000244869,ENSP00000248071,ENSP00000249499,ENSP00000254657,ENSP00000258149,ENSP00000258484,ENSP00000262238,ENSP00000262367,ENSP00000265087,ENSP00000266304,ENSP00000266732,ENSP00000271555,ENSP00000274031,ENSP00000278836,ENSP00000294740,ENSP00000295379,ENSP00000298892,ENSP00000299138,ENSP00000303427,ENSP00000304226,ENSP00000311816…	ACVR1B,AKT1,ANG,ARGFX,ATXN1,BMP10,BMPR1A,CAPRIN2,CELF4,CHTF8,CIITA,CLU,CNBP,CRAMP1L,CREBBP,DDR2,DDX17,DR1,ELK4,EPC2,EREG,FKBP8,FOXO1,FRK,GIGYF2,GLO1,HES2,HIPK3,HIST1H2AI,HMGB1,HOXC8,HOXD9,HSF2,IL5,KDM3B,KDM8,KLF2,LBX1,LIN54,LSM14A,MAF,MAML3,MAMLD1,MAPK1,MDM2,MDM4,MEF2D,MEN1,MSC,MYRF,NCOA3,NSUN4,PDS5A,PER2,PPARGC1B,PRKD2,PRR13,PUM1,RBM8A,RCAN1,REST,RNF20,RPS6KA3,SECISBP2L,SETD7,SF1,STC2,SUZ12,TEF,…
GO:0051252	regulation of RNA metabolic process	81	3890	9.54e-05	ENSP00000040584,ENSP00000215832,ENSP00000231454,ENSP00000244769,ENSP00000244869,ENSP00000248071,ENSP00000249499,ENSP00000254657,ENSP00000258149,ENSP00000258484,ENSP00000262238,ENSP00000262367,ENSP00000266304,ENSP00000266732,ENSP00000271555,ENSP00000274031,ENSP00000278836,ENSP00000294740,ENSP00000295379,ENSP00000298892,ENSP00000300291,ENSP00000304226,ENSP00000309142,ENSP00000311816,ENSP00000312649…	ACVR1B,AKT1,ARGFX,ATXN1,BMP10,BMPR1A,CAPRIN2,CELF4,CIITA,CLU,CNBP,CRAMP1L,CREBBP,DDR2,DDX17,DR1,ELK4,EPC2,EREG,FKBP8,FOXO1,FRK,GIGYF2,GLO1,HES2,HIPK3,HIST1H2AI,HMGB1,HOXC8,HOXD9,HSF2,IL5,KDM3B,KDM8,KLF2,LBX1,LIN54,MAF,MAML3,MAMLD1,MAPK1,MDM2,MDM4,MEF2D,MEN1,MSC,MYRF,NCOA3,NUDT21,PDE12,PER2,PPARGC1B,PRKD2,PRR13,PUM1,RBM8A,RCAN1,REST,RNF20,RPS6KA3,SETD7,SF1,SUZ12,TEF,TGFB2,TMPO,TSC22D3,TTF2,TXNIP,U…
GO:0010468	regulation of gene expression	90	4533	0.00012	ENSP00000040584,ENSP00000215832,ENSP00000231454,ENSP00000244769,ENSP00000244869,ENSP00000248071,ENSP00000249499,ENSP00000254657,ENSP00000258149,ENSP00000258484,ENSP00000262225,ENSP00000262238,ENSP00000262367,ENSP00000265087,ENSP00000266304,ENSP00000266732,ENSP00000271555,ENSP00000274031,ENSP00000278836,ENSP00000294740,ENSP00000295379,ENSP00000298892,ENSP00000299138,ENSP00000300291,ENSP00000304226…	ACVR1B,AKT1,ANG,ARGFX,ATXN1,BMP10,BMPR1A,CAPRIN2,CELF4,CIITA,CLU,CNBP,CRAMP1L,CREBBP,DDR2,DDX17,DR1,ELK4,EPC2,EREG,FKBP8,FOXO1,FRK,GIGYF2,GLO1,HES2,HIPK3,HIST1H2AI,HMGB1,HOXC8,HOXD9,HSF2,IL5,KDM3B,KDM8,KLF2,LBX1,LIN54,LSM14A,MAF,MAML3,MAMLD1,MAPK1,MDM2,MDM4,MEF2D,MEN1,MSC,MYRF,NCOA3,NSUN4,NUDT21,PAN2,PDE12,PER2,PPARGC1B,PRKD2,PRR13,PUM1,RBM8A,RCAN1,REST,RNF20,RPS6KA3,RPS7,SECISBP2L,SETD7,SF1,STC2…
GO:0006807	nitrogen compound metabolic process	141	8349	0.00013	ENSP00000040584,ENSP00000215829,ENSP00000215832,ENSP00000217109,ENSP00000225573,ENSP00000226253,ENSP00000231454,ENSP00000238651,ENSP00000244769,ENSP00000244869,ENSP00000248071,ENSP00000249499,ENSP00000254657,ENSP00000258149,ENSP00000258418,ENSP00000258484,ENSP00000259037,ENSP00000259873,ENSP00000261797,ENSP00000262238,ENSP00000262367,ENSP00000263798,ENSP00000264552,ENSP00000264914,ENSP00000265087…	ACACA,ACOT2,ACVR1B,ADAMTS4,AK2,AKT1,ALDOA,ALDOC,ANG,ARGFX,ARIH1,ARSB,ASGR1,ATXN1,BMP10,BMPR1A,C9orf3,CAB39,CCNF,CELF4,CHTF8,CIITA,CLSPN,CLU,CNBP,CREBBP,CSTF1,DCTPP1,DDR2,DDX17,DPY19L3,DR1,DUSP10,ELK4,EPC2,EREG,FBXL7,FEM1B,FICD,FKBP8,FOXO1,FRK,G6PD,GIGYF2,GLO1,GLUL,GPR29,GTF3C4,HES2,HIPK3,HMGB1,HOXC8,HOXD9,HSF2,IGFBP4,IL5,KDM3B,KDM8,KLF2,KLHL15,LACE1,LBX1,LGSN,LIN54,MAF,MAML3,MAMLD1,MAPK1,MARCH4,M…
GO:0018193	peptidyl-amino acid modification	29	842	0.00014	ENSP00000215832,ENSP00000231454,ENSP00000244869,ENSP00000258149,ENSP00000258418,ENSP00000258484,ENSP00000262367,ENSP00000263798,ENSP00000269299,ENSP00000274031,ENSP00000304226,ENSP00000312995,ENSP00000316578,ENSP00000327801,ENSP00000337088,ENSP00000344937,ENSP00000356899,ENSP00000359295,ENSP00000361066,ENSP00000361219,ENSP00000361892,ENSP00000368884,ENSP00000393978,ENSP00000402084,ENSP00000442460…	ACVR1B,AKT1,ASGR1,CAB39,CLSPN,CREBBP,DDR2,DPY19L3,DR1,EPC2,EREG,FKBP8,FRK,GTF3C4,HIPK3,IL5,MAPK1,MDM2,MEN1,NCOA3,P4HB,PRKD2,PTK6,RPS6KA3,SETD7,STK4,SUZ12,TYRO3,WEE1
GO:0031399	regulation of protein modification process	46	1747	0.00014	ENSP00000164024,ENSP00000215832,ENSP00000228918,ENSP00000231454,ENSP00000244869,ENSP00000250559,ENSP00000254657,ENSP00000258418,ENSP00000261797,ENSP00000262384,ENSP00000264552,ENSP00000269593,ENSP00000274031,ENSP00000295379,ENSP00000298892,ENSP00000304226,ENSP00000307298,ENSP00000312995,ENSP00000315130,ENSP00000328777,ENSP00000336762,ENSP00000337088,ENSP00000339095,ENSP00000345347,ENSP00000345826…	ACVR1B,AKT1,ANG,BMP10,BMPR1A,CAB39,CAPRIN2,CCL16,CELSR3,CLSPN,CLU,DAZAP2,DDR2,DUSP10,EFNA5,EREG,FEM1B,FKBP8,FOXO1,G6PD,GPR183,HIPK3,HMGB1,IGFBP4,IL5,LTBR,MAPK1,MEN1,N4BP1,NDST1,PER2,PHACTR4,PMEPA1,PRKD2,PTK6,RAP1B,RCAN1,RNF20,RPS7,SETD7,STK4,STYX,TGFB2,UBE2D1,UBE2S,VPS28
GO:0043170	macromolecule metabolic process	129	7453	0.00017	ENSP00000040584,ENSP00000215829,ENSP00000215832,ENSP00000217109,ENSP00000231454,ENSP00000244769,ENSP00000244869,ENSP00000248071,ENSP00000249499,ENSP00000254657,ENSP00000258149,ENSP00000258418,ENSP00000258484,ENSP00000259873,ENSP00000261797,ENSP00000261889,ENSP00000262238,ENSP00000262367,ENSP00000263798,ENSP00000264552,ENSP00000264914,ENSP00000265087,ENSP00000266304,ENSP00000269299,ENSP00000269593…	ACACA,ACVR1B,ADAMTS4,AKT1,ANG,ARGFX,ARIH1,ARSB,ASGR1,ATXN1,BMP10,BMPR1A,C9orf3,CAB39,CCNF,CELF4,CHTF8,CIITA,CLSPN,CLU,CNBP,CREBBP,CSTF1,CXCL8,DCTPP1,DDR2,DDX17,DPY19L3,DR1,DUSP10,ELK4,EPC2,EREG,FBXL7,FEM1B,FICD,FKBP8,FOXO1,FRK,GIGYF2,GPR29,GTF3C4,HES2,HIPK3,HMGB1,HOXC8,HOXD9,HSF2,IGFBP4,IL5,KDM3B,KDM8,KLF2,KLHL15,LACE1,LBX1,LIN54,MAF,MAML3,MAMLD1,MAPK1,MARCH4,MDM2,MDM4,MEF2D,MEN1,MINPP1,MRPS18B,M…
GO:0008152	metabolic process	155	9569	0.00022	ENSP00000040584,ENSP00000215829,ENSP00000215832,ENSP00000217109,ENSP00000217515,ENSP00000225573,ENSP00000226253,ENSP00000231454,ENSP00000238651,ENSP00000244769,ENSP00000244869,ENSP00000248071,ENSP00000249499,ENSP00000254657,ENSP00000258149,ENSP00000258418,ENSP00000258484,ENSP00000259037,ENSP00000259873,ENSP00000261797,ENSP00000261889,ENSP00000262238,ENSP00000262367,ENSP00000263798,ENSP00000264552…	ACACA,ACOT2,ACVR1B,ADAMTS4,AK2,AKT1,ALDOA,ALDOC,AMBRA1,ANG,ARGFX,ARIH1,ARSB,ASGR1,ATXN1,BMP10,BMPR1A,C9orf3,CAB39,CCNF,CELF4,CHTF8,CIITA,CLSPN,CLU,CNBP,CREBBP,CSTF1,CXCL8,CYP20A1,DCTPP1,DDR2,DDX17,DPY19L3,DR1,DUSP10,ELK4,EPC2,EREG,ETNK1,FBXL7,FEM1B,FICD,FKBP8,FOXO1,FRK,G6PD,GIGYF2,GLO1,GLUL,GPR29,GTF3C4,HES2,HIPK3,HMGB1,HOXC8,HOXD9,HSD11B1L,HSF2,IGFBP4,IL5,KDM3B,KDM8,KLF2,KLHL15,LACE1,LBX1,LDHD,L…
GO:0045935	positive regulation of nucleobase-containing compound metabolic process	45	1770	0.00043	ENSP00000215832,ENSP00000231454,ENSP00000244869,ENSP00000248071,ENSP00000249499,ENSP00000254657,ENSP00000262238,ENSP00000262367,ENSP00000266304,ENSP00000271555,ENSP00000274031,ENSP00000278836,ENSP00000294740,ENSP00000295379,ENSP00000298892,ENSP00000300291,ENSP00000311816,ENSP00000312649,ENSP00000316527,ENSP00000327048,ENSP00000337088,ENSP00000345347,ENSP00000350681,ENSP00000355896,ENSP00000357440…	ACVR1B,AKT1,BMP10,BMPR1A,CAPRIN2,CELF4,CHTF8,CIITA,CNBP,CREBBP,DDX17,ELK4,EREG,FOXO1,GIGYF2,HMGB1,HOXD9,HSF2,IL5,KDM8,KLF2,MAF,MAML3,MAPK1,MEF2D,MEN1,MYRF,NCOA3,NUDT21,PER2,PPARGC1B,PRKD2,PUM1,RAD51,REST,RNF20,RPS6KA3,SETD7,TEF,TGFB2,TNKS2,YY1,ZC3H12D,ZNF281,ZNF609
GO:0071704	organic substance metabolic process	148	9135	0.0006	ENSP00000040584,ENSP00000215829,ENSP00000215832,ENSP00000217109,ENSP00000225573,ENSP00000226253,ENSP00000231454,ENSP00000238651,ENSP00000244769,ENSP00000244869,ENSP00000248071,ENSP00000249499,ENSP00000254657,ENSP00000258149,ENSP00000258418,ENSP00000258484,ENSP00000259037,ENSP00000259873,ENSP00000261797,ENSP00000261889,ENSP00000262238,ENSP00000262367,ENSP00000263798,ENSP00000264552,ENSP00000264914…	ACACA,ACOT2,ACVR1B,ADAMTS4,AK2,AKT1,ALDOA,ALDOC,ANG,ARGFX,ARIH1,ARSB,ASGR1,ATXN1,BMP10,BMPR1A,C9orf3,CAB39,CCNF,CELF4,CHTF8,CIITA,CLSPN,CLU,CNBP,CREBBP,CSTF1,CXCL8,DCTPP1,DDR2,DDX17,DPY19L3,DR1,DUSP10,ELK4,EPC2,EREG,ETNK1,FBXL7,FEM1B,FICD,FKBP8,FOXO1,FRK,G6PD,GIGYF2,GLO1,GLUL,GPR29,GTF3C4,HES2,HIPK3,HMGB1,HOXC8,HOXD9,HSF2,IGFBP4,IL5,KDM3B,KDM8,KLF2,KLHL15,LACE1,LBX1,LGSN,LIN54,MAF,MAML3,MAMLD1,MA…
GO:0006139	nucleobase-containing compound metabolic process	87	4551	0.0008	ENSP00000040584,ENSP00000215829,ENSP00000215832,ENSP00000217109,ENSP00000226253,ENSP00000238651,ENSP00000244769,ENSP00000244869,ENSP00000248071,ENSP00000249499,ENSP00000254657,ENSP00000258484,ENSP00000259037,ENSP00000262238,ENSP00000262367,ENSP00000266304,ENSP00000269593,ENSP00000271555,ENSP00000274031,ENSP00000278836,ENSP00000294740,ENSP00000298198,ENSP00000300291,ENSP00000303427,ENSP00000304226…	ACACA,ACOT2,AK2,ALDOA,ALDOC,ANG,ARGFX,ATXN1,CELF4,CHTF8,CIITA,CLSPN,CNBP,CREBBP,CSTF1,DCTPP1,DDX17,DR1,ELK4,EPC2,EREG,FOXO1,G6PD,GPR29,GTF3C4,HES2,HIPK3,HMGB1,HOXC8,HOXD9,HSF2,IGFBP4,KDM3B,KDM8,KLF2,LACE1,LBX1,LIN54,MAF,MAML3,MAMLD1,MAPK1,MEF2D,MEN1,MSC,MYRF,NCOA3,NDUFB5,NSUN4,NT5C3A,NUDT21,PAN2,PDE12,PDS5A,PER2,PGAM4,PGM2L1,PPARGC1B,PRR13,PTMA,PUM1,RAD51,RARS2,RBM8A,REST,RNMT,RPS7,SETD7,SF1,SNRP…
GO:0034641	cellular nitrogen compound metabolic process	95	5126	0.00082	ENSP00000040584,ENSP00000215829,ENSP00000215832,ENSP00000217109,ENSP00000225573,ENSP00000226253,ENSP00000238651,ENSP00000244769,ENSP00000244869,ENSP00000248071,ENSP00000249499,ENSP00000254657,ENSP00000258484,ENSP00000259037,ENSP00000259873,ENSP00000262238,ENSP00000262367,ENSP00000266304,ENSP00000269593,ENSP00000271555,ENSP00000274031,ENSP00000278836,ENSP00000294740,ENSP00000298130,ENSP00000298198…	ACACA,ACOT2,AK2,AKT1,ALDOA,ALDOC,ANG,ARGFX,ATXN1,C9orf3,CELF4,CHTF8,CIITA,CLSPN,CLU,CNBP,CREBBP,CSTF1,DCTPP1,DDX17,DR1,ELK4,EPC2,EREG,FOXO1,G6PD,GLO1,GPR29,GTF3C4,HES2,HIPK3,HMGB1,HOXC8,HOXD9,HSF2,IGFBP4,KDM3B,KDM8,KLF2,LACE1,LBX1,LIN54,MAF,MAML3,MAMLD1,MAPK1,MEF2D,MEN1,MRPS18B,MSC,MYRF,NCOA3,NDUFB5,NSUN4,NT5C3A,NUDT21,PAN2,PDE12,PDS5A,PER2,PGAM4,PGM2L1,PNPO,PPARGC1B,PRR13,PTMA,PUM1,RAD51,RARS2,R…
GO:0051254	positive regulation of RNA metabolic process	41	1596	0.00089	ENSP00000215832,ENSP00000231454,ENSP00000248071,ENSP00000249499,ENSP00000254657,ENSP00000262238,ENSP00000262367,ENSP00000266304,ENSP00000271555,ENSP00000274031,ENSP00000278836,ENSP00000294740,ENSP00000295379,ENSP00000298892,ENSP00000300291,ENSP00000311816,ENSP00000312649,ENSP00000316527,ENSP00000327048,ENSP00000337088,ENSP00000345347,ENSP00000350681,ENSP00000355896,ENSP00000357440,ENSP00000361066…	ACVR1B,AKT1,BMP10,BMPR1A,CAPRIN2,CELF4,CIITA,CNBP,CREBBP,DDX17,ELK4,FOXO1,GIGYF2,HMGB1,HOXD9,HSF2,IL5,KDM8,KLF2,MAF,MAML3,MAPK1,MEF2D,MEN1,MYRF,NCOA3,NUDT21,PER2,PPARGC1B,PRKD2,PUM1,REST,RNF20,RPS6KA3,SETD7,TEF,TGFB2,YY1,ZC3H12D,ZNF281,ZNF609
GO:0044238	primary metabolic process	143	8808	0.00094	ENSP00000040584,ENSP00000215829,ENSP00000215832,ENSP00000217109,ENSP00000226253,ENSP00000231454,ENSP00000238651,ENSP00000244769,ENSP00000244869,ENSP00000248071,ENSP00000249499,ENSP00000254657,ENSP00000258149,ENSP00000258418,ENSP00000258484,ENSP00000259037,ENSP00000259873,ENSP00000261797,ENSP00000262238,ENSP00000262367,ENSP00000263798,ENSP00000264552,ENSP00000264914,ENSP00000265087,ENSP00000266304…	ACACA,ACOT2,ACVR1B,ADAMTS4,AK2,AKT1,ALDOA,ALDOC,ANG,ARGFX,ARIH1,ARSB,ASGR1,ATXN1,BMP10,BMPR1A,C9orf3,CAB39,CCNF,CELF4,CHTF8,CIITA,CLSPN,CLU,CNBP,CREBBP,CSTF1,DCTPP1,DDR2,DDX17,DPY19L3,DR1,DUSP10,ELK4,EPC2,EREG,ETNK1,FBXL7,FEM1B,FICD,FKBP8,FOXO1,FRK,G6PD,GIGYF2,GLO1,GLUL,GPR29,GTF3C4,HES2,HIPK3,HMGB1,HOXC8,HOXD9,HSF2,IGFBP4,IL5,KDM3B,KDM8,KLF2,KLHL15,LACE1,LBX1,LGSN,LIN54,MAF,MAML3,MAMLD1,MAPK1,MA…
GO:0019438	aromatic compound biosynthetic process	65	3100	0.001	ENSP00000040584,ENSP00000215829,ENSP00000215832,ENSP00000217109,ENSP00000225573,ENSP00000226253,ENSP00000244769,ENSP00000244869,ENSP00000248071,ENSP00000249499,ENSP00000254657,ENSP00000258484,ENSP00000262238,ENSP00000262367,ENSP00000266304,ENSP00000271555,ENSP00000274031,ENSP00000278836,ENSP00000294740,ENSP00000298198,ENSP00000300291,ENSP00000304226,ENSP00000311816,ENSP00000312649,ENSP00000316527…	ACACA,AK2,ALDOA,ALDOC,ANG,ARGFX,ATXN1,CIITA,CNBP,CREBBP,CSTF1,DCTPP1,DDX17,DR1,ELK4,EPC2,EREG,FOXO1,GTF3C4,HES2,HIPK3,HOXC8,HOXD9,HSF2,KDM3B,KDM8,KLF2,LBX1,LIN54,MAF,MAML3,MAMLD1,MAPK1,MEF2D,MEN1,MSC,MYRF,NCOA3,NUDT21,PER2,PGAM4,PGM2L1,PNPO,PPARGC1B,PRR13,PTMA,REST,RNMT,SETD7,SF1,SNRPD3,SUZ12,TEF,TGFB2,TTF2,TXNIP,UCHL5,WDR33,YY1,ZNF281,ZNF460,ZNF609,ZNF652,ZNF660,ZSCAN16
GO:0048519	negative regulation of biological process	92	4953	0.001	ENSP00000040584,ENSP00000215832,ENSP00000244769,ENSP00000244869,ENSP00000248071,ENSP00000249499,ENSP00000250559,ENSP00000254657,ENSP00000258149,ENSP00000258418,ENSP00000262225,ENSP00000262238,ENSP00000262367,ENSP00000262384,ENSP00000263798,ENSP00000265087,ENSP00000269593,ENSP00000294740,ENSP00000295379,ENSP00000298892,ENSP00000299138,ENSP00000303427,ENSP00000304226,ENSP00000306512,ENSP00000309142…	ACVR1B,AKT1,AMBRA1,ANG,ATXN1,BMP10,BMPR1A,CAB39,CAPRIN2,CCNF,CELF4,CIITA,CLSPN,CLU,CNBP,COL18A1,CREBBP,CXCL8,DDX17,DR1,DUSP10,EFNA5,ELK4,EREG,FBXL7,FICD,FKBP8,FOXO1,FRK,G6PD,GIGYF2,GLO1,HES2,HIPK3,HIST1H2AI,HMGB1,HOXC8,HOXD9,IGFBP4,KLF2,KLHL15,LBX1,MAF,MAPK1,MDM2,MDM4,MEN1,MSC,MYO1D,N4BP1,PAN2,PDE12,PDS5A,PER2,PHACTR4,PLEKHA1,PMEPA1,PPARGC1B,PTK6,PUM1,RAD51,RAP1B,RBM8A,RCAN1,RCC2,REST,RNF20,RPS6K…
GO:0048523	negative regulation of cellular process	85	4454	0.001	ENSP00000040584,ENSP00000215832,ENSP00000244769,ENSP00000244869,ENSP00000248071,ENSP00000249499,ENSP00000250559,ENSP00000254657,ENSP00000258149,ENSP00000258418,ENSP00000262238,ENSP00000262367,ENSP00000262384,ENSP00000263798,ENSP00000269593,ENSP00000294740,ENSP00000295379,ENSP00000298892,ENSP00000299138,ENSP00000303427,ENSP00000304226,ENSP00000306512,ENSP00000309142,ENSP00000311219,ENSP00000311816…	ACVR1B,AKT1,AMBRA1,ANG,ATXN1,BMP10,BMPR1A,CAB39,CAPRIN2,CCNF,CELF4,CIITA,CLSPN,CLU,CNBP,COL18A1,CREBBP,CXCL8,DR1,DUSP10,EFNA5,ELK4,EREG,FBXL7,FKBP8,FOXO1,FRK,G6PD,GIGYF2,GLO1,HES2,HIPK3,HIST1H2AI,HMGB1,HOXC8,HOXD9,IGFBP4,KLF2,KLHL15,LBX1,MAF,MAPK1,MDM2,MDM4,MEN1,MSC,MYO1D,N4BP1,PDE12,PDS5A,PER2,PHACTR4,PLEKHA1,PMEPA1,PPARGC1B,PTK6,PUM1,RAD51,RAP1B,RCAN1,RCC2,REST,RNF20,RPS6KA3,RPS7,SF1,STK4,STYX,…
GO:0006725	cellular aromatic compound metabolic process	89	4754	0.0011	ENSP00000040584,ENSP00000215829,ENSP00000215832,ENSP00000217109,ENSP00000225573,ENSP00000226253,ENSP00000238651,ENSP00000244769,ENSP00000244869,ENSP00000248071,ENSP00000249499,ENSP00000254657,ENSP00000258484,ENSP00000259037,ENSP00000262238,ENSP00000262367,ENSP00000266304,ENSP00000269593,ENSP00000271555,ENSP00000274031,ENSP00000278836,ENSP00000294740,ENSP00000298198,ENSP00000300291,ENSP00000303427…	ACACA,ACOT2,AK2,ALDOA,ALDOC,ANG,ARGFX,ATXN1,CELF4,CHTF8,CIITA,CLSPN,CNBP,CREBBP,CSTF1,DCTPP1,DDX17,DR1,ELK4,EPC2,EREG,FOXO1,G6PD,GPR29,GTF3C4,HES2,HIPK3,HMGB1,HOXC8,HOXD9,HSF2,IGFBP4,KDM3B,KDM8,KLF2,LACE1,LBX1,LIN54,MAF,MAML3,MAMLD1,MAPK1,MEF2D,MEN1,MSC,MYRF,NCOA3,NDUFB5,NSUN4,NT5C3A,NUDT21,PAN2,PDE12,PDS5A,PER2,PGAM4,PGM2L1,PNPO,PPARGC1B,PRR13,PTMA,PUM1,RAD51,RARS2,RBM8A,REST,RNMT,RPS7,SETD7,SF1…
GO:0006355	regulation of transcription, DNA-templated	73	3661	0.0013	ENSP00000040584,ENSP00000215832,ENSP00000231454,ENSP00000244769,ENSP00000244869,ENSP00000248071,ENSP00000249499,ENSP00000254657,ENSP00000258149,ENSP00000258484,ENSP00000262238,ENSP00000262367,ENSP00000266304,ENSP00000266732,ENSP00000271555,ENSP00000274031,ENSP00000278836,ENSP00000294740,ENSP00000295379,ENSP00000298892,ENSP00000304226,ENSP00000311816,ENSP00000312649,ENSP00000315130,ENSP00000316527…	ACVR1B,AKT1,ARGFX,ATXN1,BMP10,BMPR1A,CAPRIN2,CIITA,CLU,CNBP,CRAMP1L,CREBBP,DDR2,DDX17,DR1,ELK4,EPC2,EREG,FKBP8,FOXO1,FRK,GLO1,HES2,HIPK3,HIST1H2AI,HMGB1,HOXC8,HOXD9,HSF2,IL5,KDM3B,KDM8,KLF2,LBX1,LIN54,MAF,MAML3,MAMLD1,MAPK1,MDM2,MDM4,MEF2D,MEN1,MSC,MYRF,NCOA3,PER2,PPARGC1B,PRKD2,PRR13,RCAN1,REST,RNF20,RPS6KA3,SETD7,SF1,SUZ12,TEF,TGFB2,TMPO,TSC22D3,TTF2,TXNIP,UBE2D1,UBN1,UCHL5,YY1,ZNF281,ZNF460,ZN…
GO:2000113	negative regulation of cellular macromolecule biosynthetic process	36	1348	0.0013	ENSP00000040584,ENSP00000244769,ENSP00000244869,ENSP00000248071,ENSP00000249499,ENSP00000254657,ENSP00000258149,ENSP00000262238,ENSP00000262367,ENSP00000294740,ENSP00000298892,ENSP00000303427,ENSP00000311816,ENSP00000312649,ENSP00000316578,ENSP00000321445,ENSP00000327048,ENSP00000336762,ENSP00000337088,ENSP00000345347,ENSP00000350681,ENSP00000351589,ENSP00000356150,ENSP00000359295,ENSP00000361458…	ANG,ATXN1,CAPRIN2,CELF4,CIITA,CNBP,CREBBP,DR1,ELK4,EREG,FOXO1,FRK,GIGYF2,HES2,HIST1H2AI,HMGB1,HOXC8,HOXD9,KLF2,MAF,MDM2,MDM4,MEN1,MSC,PDS5A,PER2,PPARGC1B,PUM1,REST,SUZ12,TSC22D3,TXNIP,UBE2D1,YY1,ZC3H12D,ZNF281
GO:0046483	heterocycle metabolic process	88	4716	0.0014	ENSP00000040584,ENSP00000215829,ENSP00000215832,ENSP00000217109,ENSP00000225573,ENSP00000226253,ENSP00000238651,ENSP00000244769,ENSP00000244869,ENSP00000248071,ENSP00000249499,ENSP00000254657,ENSP00000258484,ENSP00000259037,ENSP00000262238,ENSP00000262367,ENSP00000266304,ENSP00000269593,ENSP00000271555,ENSP00000274031,ENSP00000278836,ENSP00000294740,ENSP00000298198,ENSP00000300291,ENSP00000303427…	ACACA,ACOT2,AK2,ALDOA,ALDOC,ANG,ARGFX,ATXN1,CELF4,CHTF8,CIITA,CLSPN,CNBP,CREBBP,CSTF1,DCTPP1,DDX17,DR1,ELK4,EPC2,EREG,FOXO1,G6PD,GPR29,GTF3C4,HES2,HIPK3,HMGB1,HOXC8,HOXD9,HSF2,IGFBP4,KDM3B,KDM8,KLF2,LACE1,LBX1,LIN54,MAF,MAML3,MAMLD1,MAPK1,MEF2D,MEN1,MSC,MYRF,NCOA3,NDUFB5,NSUN4,NT5C3A,NUDT21,PAN2,PDE12,PDS5A,PER2,PGAM4,PGM2L1,PNPO,PPARGC1B,PRR13,PTMA,PUM1,RAD51,RARS2,RBM8A,REST,RNMT,RPS7,SETD7,SF1…
GO:0006351	transcription, DNA-templated	56	2569	0.0015	ENSP00000040584,ENSP00000215829,ENSP00000215832,ENSP00000217109,ENSP00000244769,ENSP00000244869,ENSP00000248071,ENSP00000249499,ENSP00000254657,ENSP00000258484,ENSP00000262238,ENSP00000262367,ENSP00000266304,ENSP00000271555,ENSP00000274031,ENSP00000278836,ENSP00000294740,ENSP00000300291,ENSP00000304226,ENSP00000311816,ENSP00000312649,ENSP00000316527,ENSP00000316578,ENSP00000321445,ENSP00000324605…	ANG,ARGFX,ATXN1,CIITA,CNBP,CREBBP,CSTF1,DDX17,DR1,ELK4,EPC2,EREG,FOXO1,GTF3C4,HES2,HIPK3,HOXC8,HOXD9,HSF2,KDM3B,KDM8,KLF2,LBX1,LIN54,MAF,MAML3,MAMLD1,MAPK1,MEF2D,MEN1,MSC,MYRF,NCOA3,NUDT21,PER2,PPARGC1B,PRR13,PTMA,REST,RNMT,SETD7,SF1,SNRPD3,SUZ12,TEF,TTF2,TXNIP,UCHL5,WDR33,YY1,ZNF281,ZNF460,ZNF609,ZNF652,ZNF660,ZSCAN16
GO:0009987	cellular process	208	14652	0.0015	ENSP00000040584,ENSP00000164024,ENSP00000215829,ENSP00000215832,ENSP00000217109,ENSP00000217515,ENSP00000225573,ENSP00000226253,ENSP00000228918,ENSP00000231454,ENSP00000238651,ENSP00000243706,ENSP00000244769,ENSP00000244869,ENSP00000246006,ENSP00000248071,ENSP00000249499,ENSP00000250559,ENSP00000251527,ENSP00000254657,ENSP00000256496,ENSP00000258149,ENSP00000258418,ENSP00000258484,ENSP00000259037…	ABLIM1,ACACA,ACOT2,ACVR1B,ADAMTS4,AK2,AKT1,ALDOA,ALDOC,AMBRA1,ANG,ANO4,AP3B2,ARGFX,ARIH1,ARL8B,ARSB,ASGR1,ATXN1,BCL2L15,BMP10,BMPR1A,C9orf3,CAB39,CACNA1B,CACNG8,CAPRIN2,CCL16,CCNF,CD93,CELF4,CELSR3,CEP152,CHTF8,CIITA,CLSPN,CLU,CNBP,CNTNAP2,COL18A1,CREBBP,CSTF1,CXCL8,DCTPP1,DDR2,DDX17,DNAH8,DNAH9,DPY19L3,DR1,DUSP10,EFNA5,ELK4,EPC2,EREG,ESYT1,ESYT2,ETNK1,FAM9C,FBXL7,FEM1B,FICD,FIGN,FKBP8,FOXO1,FRK,…
GO:0010558	negative regulation of macromolecule biosynthetic process	37	1425	0.0015	ENSP00000040584,ENSP00000244769,ENSP00000244869,ENSP00000248071,ENSP00000249499,ENSP00000254657,ENSP00000258149,ENSP00000262238,ENSP00000262367,ENSP00000294740,ENSP00000298892,ENSP00000303427,ENSP00000311816,ENSP00000312649,ENSP00000316578,ENSP00000321445,ENSP00000327048,ENSP00000336762,ENSP00000337088,ENSP00000345347,ENSP00000350681,ENSP00000351589,ENSP00000356150,ENSP00000359295,ENSP00000361458…	ANG,ATXN1,CAPRIN2,CELF4,CIITA,CNBP,CREBBP,DR1,ELK4,EREG,FOXO1,FRK,GIGYF2,HES2,HIST1H2AI,HMGB1,HOXC8,HOXD9,KLF2,MAF,MDM2,MDM4,MEN1,MSC,PDS5A,PER2,PPARGC1B,PUM1,REST,SF1,SUZ12,TSC22D3,TXNIP,UBE2D1,YY1,ZC3H12D,ZNF281
GO:0018130	heterocycle biosynthetic process	64	3095	0.0015	ENSP00000040584,ENSP00000215829,ENSP00000215832,ENSP00000217109,ENSP00000225573,ENSP00000226253,ENSP00000244769,ENSP00000244869,ENSP00000248071,ENSP00000249499,ENSP00000254657,ENSP00000258484,ENSP00000262238,ENSP00000262367,ENSP00000266304,ENSP00000271555,ENSP00000274031,ENSP00000278836,ENSP00000294740,ENSP00000298198,ENSP00000300291,ENSP00000304226,ENSP00000311816,ENSP00000312649,ENSP00000316527…	ACACA,AK2,ALDOA,ALDOC,ANG,ARGFX,ATXN1,CIITA,CNBP,CREBBP,CSTF1,DCTPP1,DDX17,DR1,ELK4,EPC2,EREG,FOXO1,GTF3C4,HES2,HIPK3,HOXC8,HOXD9,HSF2,KDM3B,KDM8,KLF2,LBX1,LIN54,MAF,MAML3,MAMLD1,MAPK1,MEF2D,MEN1,MSC,MYRF,NCOA3,NUDT21,PER2,PGAM4,PGM2L1,PNPO,PPARGC1B,PRR13,PTMA,REST,RNMT,SETD7,SF1,SNRPD3,SUZ12,TEF,TTF2,TXNIP,UCHL5,WDR33,YY1,ZNF281,ZNF460,ZNF609,ZNF652,ZNF660,ZSCAN16
GO:0019220	regulation of phosphate metabolic process	41	1657	0.0015	ENSP00000164024,ENSP00000215832,ENSP00000228918,ENSP00000231454,ENSP00000244869,ENSP00000250559,ENSP00000258418,ENSP00000261797,ENSP00000269593,ENSP00000295379,ENSP00000298892,ENSP00000304226,ENSP00000309142,ENSP00000312649,ENSP00000312995,ENSP00000315130,ENSP00000324527,ENSP00000328777,ENSP00000336762,ENSP00000337088,ENSP00000345347,ENSP00000345826,ENSP00000346599,ENSP00000355866,ENSP00000355896…	ACVR1B,AKT1,AMBRA1,ANG,BMP10,BMPR1A,CAB39,CAPRIN2,CCL16,CELSR3,CLSPN,CLU,DAZAP2,DDR2,DUSP10,EFNA5,EREG,FKBP8,FOXO1,GPR183,HIPK3,HMGB1,IGFBP4,IL5,LTBR,MAPK1,MEN1,MYO1D,NDST1,PDE12,PGAM4,PHACTR4,PMEPA1,PPARGC1B,PRKD2,PTK6,RAP1B,RCAN1,STK4,STYX,TGFB2
GO:0034654	nucleobase-containing compound biosynthetic process	63	3031	0.0015	ENSP00000040584,ENSP00000215829,ENSP00000215832,ENSP00000217109,ENSP00000226253,ENSP00000244769,ENSP00000244869,ENSP00000248071,ENSP00000249499,ENSP00000254657,ENSP00000258484,ENSP00000262238,ENSP00000262367,ENSP00000266304,ENSP00000271555,ENSP00000274031,ENSP00000278836,ENSP00000294740,ENSP00000298198,ENSP00000300291,ENSP00000304226,ENSP00000311816,ENSP00000312649,ENSP00000316527,ENSP00000316578…	ACACA,AK2,ALDOA,ALDOC,ANG,ARGFX,ATXN1,CIITA,CNBP,CREBBP,CSTF1,DCTPP1,DDX17,DR1,ELK4,EPC2,EREG,FOXO1,GTF3C4,HES2,HIPK3,HOXC8,HOXD9,HSF2,KDM3B,KDM8,KLF2,LBX1,LIN54,MAF,MAML3,MAMLD1,MAPK1,MEF2D,MEN1,MSC,MYRF,NCOA3,NUDT21,PER2,PGAM4,PGM2L1,PPARGC1B,PRR13,PTMA,REST,RNMT,SETD7,SF1,SNRPD3,SUZ12,TEF,TTF2,TXNIP,UCHL5,WDR33,YY1,ZNF281,ZNF460,ZNF609,ZNF652,ZNF660,ZSCAN16
GO:1901362	organic cyclic compound biosynthetic process	66	3230	0.0015	ENSP00000040584,ENSP00000215829,ENSP00000215832,ENSP00000217109,ENSP00000225573,ENSP00000226253,ENSP00000244769,ENSP00000244869,ENSP00000248071,ENSP00000249499,ENSP00000254657,ENSP00000258484,ENSP00000262238,ENSP00000262367,ENSP00000266304,ENSP00000271555,ENSP00000274031,ENSP00000278836,ENSP00000294740,ENSP00000298198,ENSP00000300291,ENSP00000304226,ENSP00000311816,ENSP00000312649,ENSP00000316527…	ACACA,AK2,ALDOA,ALDOC,ANG,ARGFX,ATXN1,CIITA,CNBP,CREBBP,CSTF1,DCTPP1,DDX17,DR1,ELK4,EPC2,EREG,FOXO1,G6PD,GTF3C4,HES2,HIPK3,HOXC8,HOXD9,HSF2,KDM3B,KDM8,KLF2,LBX1,LIN54,MAF,MAML3,MAMLD1,MAPK1,MEF2D,MEN1,MSC,MYRF,NCOA3,NUDT21,PER2,PGAM4,PGM2L1,PNPO,PPARGC1B,PRR13,PTMA,REST,RNMT,SETD7,SF1,SNRPD3,SUZ12,TEF,TGFB2,TTF2,TXNIP,UCHL5,WDR33,YY1,ZNF281,ZNF460,ZNF609,ZNF652,ZNF660,ZSCAN16
GO:0050789	regulation of biological process	169	11116	0.0016	ENSP00000040584,ENSP00000164024,ENSP00000215832,ENSP00000217515,ENSP00000228918,ENSP00000231454,ENSP00000243706,ENSP00000244769,ENSP00000244869,ENSP00000246006,ENSP00000248071,ENSP00000249499,ENSP00000250559,ENSP00000254657,ENSP00000258149,ENSP00000258418,ENSP00000258484,ENSP00000261797,ENSP00000261889,ENSP00000262225,ENSP00000262238,ENSP00000262367,ENSP00000262384,ENSP00000262441,ENSP00000263795…	ACACA,ACVR1B,AKT1,ALDOA,AMBRA1,ANG,ARGFX,ARIH1,ARSB,ATXN1,BCL2L15,BMP10,BMPR1A,BTLA,CAB39,CACNA1B,CACNG8,CAPRIN2,CCL16,CCNF,CD93,CELF4,CELSR3,CEP152,CHTF8,CIITA,CLSPN,CLU,CNBP,COL18A1,CRAMP1L,CREBBP,CXCL8,DAZAP2,DDR2,DDX17,DR1,DUSP10,EFNA5,ELK4,EPC2,EREG,FBXL7,FEM1B,FICD,FIGN,FKBP8,FOXO1,FRK,FXYD6,G6PD,GIGYF2,GLO1,GLP2R,GLUL,GPR183,GPR29,HAUS3,HES2,HIPK3,HIST1H2AI,HMGB1,HOXC8,HOXD9,HSF2,IGFBP4,IL…
GO:0044271	cellular nitrogen compound biosynthetic process	70	3528	0.0018	ENSP00000040584,ENSP00000215829,ENSP00000215832,ENSP00000217109,ENSP00000225573,ENSP00000226253,ENSP00000244769,ENSP00000244869,ENSP00000248071,ENSP00000249499,ENSP00000254657,ENSP00000258484,ENSP00000259873,ENSP00000262238,ENSP00000262367,ENSP00000266304,ENSP00000271555,ENSP00000274031,ENSP00000278836,ENSP00000294740,ENSP00000298130,ENSP00000298198,ENSP00000300291,ENSP00000304226,ENSP00000311816…	ACACA,AK2,AKT1,ALDOA,ALDOC,ANG,ARGFX,ATXN1,CIITA,CNBP,CREBBP,CSTF1,DCTPP1,DDX17,DR1,ELK4,EPC2,EREG,FOXO1,GTF3C4,HES2,HIPK3,HOXC8,HOXD9,HSF2,KDM3B,KDM8,KLF2,LBX1,LIN54,MAF,MAML3,MAMLD1,MAPK1,MEF2D,MEN1,MRPS18B,MSC,MYRF,NCOA3,NUDT21,PER2,PGAM4,PGM2L1,PNPO,PPARGC1B,PRR13,PTMA,RARS2,REST,RNMT,RPS7,SECISBP2L,SETD7,SF1,SNRPD3,SPTSSA,SUZ12,TEF,TTF2,TXNIP,UCHL5,WDR33,YY1,ZNF281,ZNF460,ZNF609,ZNF652,ZNF66…
GO:0034248	regulation of cellular amide metabolic process	16	379	0.0021	ENSP00000215832,ENSP00000254657,ENSP00000298892,ENSP00000315130,ENSP00000336762,ENSP00000368884,ENSP00000386616,ENSP00000387170,ENSP00000391723,ENSP00000410584,ENSP00000412189,ENSP00000419740,ENSP00000446271,ENSP00000451828,ENSP00000453854,ENSP00000463058	AKT1,ANG,CAPRIN2,CELF4,CLU,GIGYF2,LSM14A,MAPK1,NSUN4,PER2,PGAM4,PUM1,RBM8A,RPS6KA3,SECISBP2L,ZC3H12D
GO:0000122	negative regulation of transcription by RNA polymerase II	25	809	0.0022	ENSP00000040584,ENSP00000248071,ENSP00000249499,ENSP00000254657,ENSP00000258149,ENSP00000262238,ENSP00000262367,ENSP00000294740,ENSP00000311816,ENSP00000316578,ENSP00000321445,ENSP00000327048,ENSP00000337088,ENSP00000345347,ENSP00000350681,ENSP00000356150,ENSP00000359295,ENSP00000361458,ENSP00000363019,ENSP00000367065,ENSP00000368880,ENSP00000410769,ENSP00000462521,ENSP00000476145,ENSP00000485010	CIITA,CNBP,CREBBP,DR1,ELK4,FOXO1,FRK,HES2,HMGB1,HOXC8,HOXD9,KLF2,MAF,MDM2,MDM4,MEN1,MSC,PER2,REST,SUZ12,TSC22D3,TXNIP,UBE2D1,YY1,ZNF281
GO:0042325	regulation of phosphorylation	37	1465	0.0022	ENSP00000164024,ENSP00000215832,ENSP00000228918,ENSP00000231454,ENSP00000244869,ENSP00000250559,ENSP00000258418,ENSP00000261797,ENSP00000269593,ENSP00000295379,ENSP00000298892,ENSP00000304226,ENSP00000309142,ENSP00000312649,ENSP00000312995,ENSP00000315130,ENSP00000328777,ENSP00000336762,ENSP00000337088,ENSP00000345347,ENSP00000345826,ENSP00000346599,ENSP00000355866,ENSP00000355896,ENSP00000356899…	ACVR1B,AKT1,AMBRA1,ANG,BMP10,BMPR1A,CAB39,CAPRIN2,CCL16,CELSR3,CLSPN,CLU,DAZAP2,DDR2,DUSP10,EFNA5,EREG,FKBP8,FOXO1,GPR183,HIPK3,HMGB1,IGFBP4,IL5,LTBR,MAPK1,MEN1,NDST1,PDE12,PMEPA1,PPARGC1B,PRKD2,PTK6,RAP1B,STK4,STYX,TGFB2
GO:0010628	positive regulation of gene expression	43	1826	0.0023	ENSP00000215832,ENSP00000231454,ENSP00000248071,ENSP00000249499,ENSP00000258149,ENSP00000262225,ENSP00000262238,ENSP00000262367,ENSP00000266304,ENSP00000271555,ENSP00000274031,ENSP00000278836,ENSP00000294740,ENSP00000295379,ENSP00000298892,ENSP00000299138,ENSP00000300291,ENSP00000311816,ENSP00000312649,ENSP00000315130,ENSP00000316527,ENSP00000327048,ENSP00000337088,ENSP00000339095,ENSP00000345347…	ACVR1B,AKT1,BMP10,BMPR1A,CAPRIN2,CELF4,CIITA,CLU,CNBP,CREBBP,DDX17,ELK4,FOXO1,HMGB1,HOXD9,HSF2,IL5,KDM8,KLF2,MAF,MAML3,MAPK1,MDM2,MEF2D,MEN1,MYRF,NCOA3,NSUN4,NUDT21,PPARGC1B,PRKD2,REST,RNF20,RPS6KA3,RPS7,SETD7,TEF,TGFB2,TMED2,VPS35,YY1,ZNF281,ZNF609
GO:1901360	organic cyclic compound metabolic process	90	4963	0.0023	ENSP00000040584,ENSP00000215829,ENSP00000215832,ENSP00000217109,ENSP00000225573,ENSP00000226253,ENSP00000238651,ENSP00000244769,ENSP00000244869,ENSP00000248071,ENSP00000249499,ENSP00000254657,ENSP00000258484,ENSP00000259037,ENSP00000262238,ENSP00000262367,ENSP00000266304,ENSP00000269593,ENSP00000271555,ENSP00000274031,ENSP00000278836,ENSP00000294740,ENSP00000298198,ENSP00000300291,ENSP00000303427…	ACACA,ACOT2,AK2,ALDOA,ALDOC,ANG,ARGFX,ATXN1,CELF4,CHTF8,CIITA,CLSPN,CNBP,CREBBP,CSTF1,DCTPP1,DDX17,DR1,ELK4,EPC2,EREG,FOXO1,G6PD,GPR29,GTF3C4,HES2,HIPK3,HMGB1,HOXC8,HOXD9,HSF2,IGFBP4,KDM3B,KDM8,KLF2,LACE1,LBX1,LIN54,MAF,MAML3,MAMLD1,MAPK1,MEF2D,MEN1,MSC,MYRF,NCOA3,NDUFB5,NSUN4,NT5C3A,NUDT21,PAN2,PDE12,PDS5A,PER2,PGAM4,PGM2L1,PLEKHA1,PNPO,PPARGC1B,PRR13,PTMA,PUM1,RAD51,RARS2,RBM8A,REST,RNMT,RPS7,S…
GO:0031327	negative regulation of cellular biosynthetic process	37	1479	0.0025	ENSP00000040584,ENSP00000244769,ENSP00000244869,ENSP00000248071,ENSP00000249499,ENSP00000254657,ENSP00000258149,ENSP00000262238,ENSP00000262367,ENSP00000294740,ENSP00000298892,ENSP00000303427,ENSP00000311816,ENSP00000312649,ENSP00000316578,ENSP00000321445,ENSP00000327048,ENSP00000336762,ENSP00000337088,ENSP00000345347,ENSP00000350681,ENSP00000351589,ENSP00000356150,ENSP00000359295,ENSP00000361458…	ANG,ATXN1,CAPRIN2,CELF4,CIITA,CNBP,CREBBP,DR1,ELK4,EREG,FOXO1,FRK,GIGYF2,HES2,HIST1H2AI,HMGB1,HOXC8,HOXD9,KLF2,MAF,MDM2,MDM4,MEN1,MSC,PDS5A,PER2,PPARGC1B,PUM1,REST,SF1,SUZ12,TSC22D3,TXNIP,UBE2D1,YY1,ZC3H12D,ZNF281
GO:0080135	regulation of cellular response to stress	21	618	0.0025	ENSP00000215832,ENSP00000228918,ENSP00000258149,ENSP00000262367,ENSP00000263795,ENSP00000304226,ENSP00000307298,ENSP00000315130,ENSP00000327801,ENSP00000332791,ENSP00000333836,ENSP00000337088,ENSP00000345347,ENSP00000355866,ENSP00000355896,ENSP00000361107,ENSP00000368880,ENSP00000372088,ENSP00000383044,ENSP00000446479,ENSP00000451828	AKT1,BMPR1A,CLU,CREBBP,DUSP10,FEM1B,FICD,FIGN,FOXO1,HIPK3,HMGB1,KLHL15,LTBR,MAPK1,MDM2,MEN1,P4HB,RAD51,TGFB2,USP25,WDR76
GO:0045934	negative regulation of nucleobase-containing compound metabolic process	36	1424	0.0026	ENSP00000040584,ENSP00000244769,ENSP00000244869,ENSP00000248071,ENSP00000249499,ENSP00000254657,ENSP00000258149,ENSP00000262238,ENSP00000262367,ENSP00000294740,ENSP00000303427,ENSP00000309142,ENSP00000311816,ENSP00000312649,ENSP00000316578,ENSP00000321445,ENSP00000327048,ENSP00000332791,ENSP00000337088,ENSP00000345347,ENSP00000350681,ENSP00000351589,ENSP00000356150,ENSP00000359295,ENSP00000360689…	ATXN1,CELF4,CIITA,CNBP,CREBBP,DR1,ELK4,EREG,FOXO1,FRK,HES2,HIST1H2AI,HMGB1,HOXC8,HOXD9,KLF2,KLHL15,MAF,MDM2,MDM4,MEN1,MSC,PDE12,PDS5A,PER2,PPARGC1B,REST,RNF20,SF1,SUZ12,TNKS2,TSC22D3,TXNIP,UBE2D1,YY1,ZNF281
GO:0042327	positive regulation of phosphorylation	28	984	0.0028	ENSP00000215832,ENSP00000228918,ENSP00000231454,ENSP00000244869,ENSP00000250559,ENSP00000258418,ENSP00000261797,ENSP00000269593,ENSP00000295379,ENSP00000298892,ENSP00000312649,ENSP00000312995,ENSP00000315130,ENSP00000328777,ENSP00000336762,ENSP00000345347,ENSP00000355896,ENSP00000356899,ENSP00000361107,ENSP00000361892,ENSP00000365596,ENSP00000393978,ENSP00000431926,ENSP00000442460,ENSP00000442656…	ACVR1B,AKT1,AMBRA1,ANG,BMP10,BMPR1A,CAB39,CAPRIN2,CCL16,CLSPN,CLU,DAZAP2,DDR2,EFNA5,EREG,GPR183,HMGB1,IGFBP4,IL5,LTBR,MAPK1,NDST1,PPARGC1B,PRKD2,PTK6,RAP1B,STK4,TGFB2
GO:0044249	cellular biosynthetic process	84	4567	0.0028	ENSP00000040584,ENSP00000215829,ENSP00000215832,ENSP00000217109,ENSP00000225573,ENSP00000226253,ENSP00000244769,ENSP00000244869,ENSP00000248071,ENSP00000249499,ENSP00000254657,ENSP00000258484,ENSP00000259873,ENSP00000261797,ENSP00000262238,ENSP00000262367,ENSP00000266304,ENSP00000266517,ENSP00000269299,ENSP00000271555,ENSP00000274031,ENSP00000278836,ENSP00000294740,ENSP00000298130,ENSP00000298198…	ACACA,AK2,AKT1,ALDOA,ALDOC,ANG,ARGFX,ASGR1,ATXN1,CHTF8,CIITA,CLSPN,CNBP,CREBBP,CSTF1,DCTPP1,DDX17,DPY19L3,DR1,ELK4,EPC2,EREG,ETNK1,FOXO1,GLUL,GTF3C4,HES2,HIPK3,HOXC8,HOXD9,HSF2,KDM3B,KDM8,KLF2,LBX1,LGSN,LIN54,MAF,MAML3,MAMLD1,MAPK1,MEF2D,MEN1,MRPS18B,MSC,MYRF,NAT8L,NCOA3,NDST1,NUDT21,PER2,PGAM4,PGM2L1,PIP4K2A,PLEKHA1,PNPO,PPARGC1B,PRKD2,PRR13,PTMA,RAD51,RARS2,REST,RNMT,RPS7,SECISBP2L,SETD7,SF1,SN…
GO:0090304	nucleic acid metabolic process	75	3941	0.0028	ENSP00000040584,ENSP00000215829,ENSP00000215832,ENSP00000217109,ENSP00000244769,ENSP00000244869,ENSP00000248071,ENSP00000249499,ENSP00000254657,ENSP00000258484,ENSP00000262238,ENSP00000262367,ENSP00000266304,ENSP00000269593,ENSP00000271555,ENSP00000274031,ENSP00000278836,ENSP00000294740,ENSP00000300291,ENSP00000303427,ENSP00000304226,ENSP00000309142,ENSP00000311816,ENSP00000312649,ENSP00000312995…	ANG,ARGFX,ATXN1,CELF4,CHTF8,CIITA,CLSPN,CNBP,CREBBP,CSTF1,DCTPP1,DDX17,DR1,ELK4,EPC2,EREG,FOXO1,GPR29,GTF3C4,HES2,HIPK3,HMGB1,HOXC8,HOXD9,HSF2,IGFBP4,KDM3B,KDM8,KLF2,LBX1,LIN54,MAF,MAML3,MAMLD1,MAPK1,MEF2D,MEN1,MSC,MYRF,NCOA3,NSUN4,NUDT21,PAN2,PDE12,PDS5A,PER2,PPARGC1B,PRR13,PTMA,PUM1,RAD51,RARS2,RBM8A,REST,RNMT,RPS7,SETD7,SF1,SNRPD3,SRRM1,SUZ12,TEF,TTF2,TXNIP,UCHL5,WDR33,WTAP,YY1,ZC3H12D,ZNF281,…
GO:0006464	cellular protein modification process	61	2999	0.0029	ENSP00000215829,ENSP00000215832,ENSP00000231454,ENSP00000244869,ENSP00000254657,ENSP00000258149,ENSP00000258418,ENSP00000258484,ENSP00000261797,ENSP00000262238,ENSP00000262367,ENSP00000263798,ENSP00000264552,ENSP00000265087,ENSP00000269299,ENSP00000269593,ENSP00000273067,ENSP00000274031,ENSP00000295379,ENSP00000304226,ENSP00000307298,ENSP00000311219,ENSP00000311816,ENSP00000312995,ENSP00000316578…	ACVR1B,AKT1,ARIH1,ASGR1,BMP10,BMPR1A,CAB39,CCNF,CLSPN,CREBBP,DDR2,DPY19L3,DR1,DUSP10,ELK4,EPC2,EREG,FBXL7,FEM1B,FICD,FKBP8,FOXO1,FRK,GTF3C4,HIPK3,IGFBP4,IL5,KDM3B,KDM8,KLHL15,MAPK1,MARCH4,MDM2,MDM4,MEN1,MINPP1,NCOA3,NDST1,P4HB,PER2,PRKD2,PTK6,REST,RNF20,RPS6KA3,SETD7,SNRPD3,STC2,STK4,STYX,SUZ12,TGFB2,TNKS2,TRIM59,TYRO3,UBE2D1,UBE2S,UCHL5,USP25,WEE1,YY1
GO:0043412	macromolecule modification	64	3197	0.0029	ENSP00000215829,ENSP00000215832,ENSP00000231454,ENSP00000244869,ENSP00000254657,ENSP00000258149,ENSP00000258418,ENSP00000258484,ENSP00000261797,ENSP00000262238,ENSP00000262367,ENSP00000263798,ENSP00000264552,ENSP00000265087,ENSP00000269299,ENSP00000269593,ENSP00000273067,ENSP00000274031,ENSP00000295379,ENSP00000304226,ENSP00000307298,ENSP00000311219,ENSP00000311816,ENSP00000312995,ENSP00000316578…	ACVR1B,AKT1,ARIH1,ASGR1,BMP10,BMPR1A,CAB39,CCNF,CLSPN,CREBBP,DDR2,DPY19L3,DR1,DUSP10,ELK4,EPC2,EREG,FBXL7,FEM1B,FICD,FKBP8,FOXO1,FRK,GTF3C4,HIPK3,IGFBP4,IL5,KDM3B,KDM8,KLHL15,MAPK1,MARCH4,MDM2,MDM4,MEN1,MINPP1,NCOA3,NDST1,NSUN4,P4HB,PER2,PRKD2,PTK6,REST,RNF20,RNMT,RPS6KA3,SETD7,SNRPD3,STC2,STK4,STYX,SUZ12,TGFB2,TNKS2,TRIM59,TYRO3,UBE2D1,UBE2S,UCHL5,USP25,WEE1,WTAP,YY1
GO:1901576	organic substance biosynthetic process	85	4656	0.0029	ENSP00000040584,ENSP00000215829,ENSP00000215832,ENSP00000217109,ENSP00000225573,ENSP00000226253,ENSP00000244769,ENSP00000244869,ENSP00000248071,ENSP00000249499,ENSP00000254657,ENSP00000258484,ENSP00000259873,ENSP00000261797,ENSP00000262238,ENSP00000262367,ENSP00000266304,ENSP00000266517,ENSP00000269299,ENSP00000271555,ENSP00000274031,ENSP00000278836,ENSP00000294740,ENSP00000298130,ENSP00000298198…	ACACA,AK2,AKT1,ALDOA,ALDOC,ANG,ARGFX,ASGR1,ATXN1,CHTF8,CIITA,CLSPN,CNBP,CREBBP,CSTF1,DCTPP1,DDX17,DPY19L3,DR1,ELK4,EPC2,EREG,ETNK1,FOXO1,G6PD,GLUL,GTF3C4,HES2,HIPK3,HOXC8,HOXD9,HSF2,KDM3B,KDM8,KLF2,LBX1,LGSN,LIN54,MAF,MAML3,MAMLD1,MAPK1,MEF2D,MEN1,MRPS18B,MSC,MYRF,NAT8L,NCOA3,NDST1,NUDT21,PER2,PGAM4,PGM2L1,PIP4K2A,PLEKHA1,PNPO,PPARGC1B,PRKD2,PRR13,PTMA,RAD51,RARS2,REST,RNMT,RPS7,SECISBP2L,SETD7,S…
GO:0034645	cellular macromolecule biosynthetic process	68	3518	0.0042	ENSP00000040584,ENSP00000215829,ENSP00000215832,ENSP00000217109,ENSP00000244769,ENSP00000244869,ENSP00000248071,ENSP00000249499,ENSP00000254657,ENSP00000258484,ENSP00000259873,ENSP00000261797,ENSP00000262238,ENSP00000262367,ENSP00000266304,ENSP00000269299,ENSP00000271555,ENSP00000274031,ENSP00000278836,ENSP00000294740,ENSP00000298198,ENSP00000300291,ENSP00000304226,ENSP00000311816,ENSP00000312649…	AKT1,ANG,ARGFX,ASGR1,ATXN1,CHTF8,CIITA,CLSPN,CNBP,CREBBP,CSTF1,DDX17,DPY19L3,DR1,ELK4,EPC2,EREG,FOXO1,GTF3C4,HES2,HIPK3,HOXC8,HOXD9,HSF2,KDM3B,KDM8,KLF2,LBX1,LIN54,MAF,MAML3,MAMLD1,MAPK1,MEF2D,MEN1,MRPS18B,MSC,MYRF,NCOA3,NDST1,NUDT21,PER2,PGM2L1,PPARGC1B,PRR13,PTMA,RAD51,RARS2,REST,RNMT,RPS7,SECISBP2L,SETD7,SF1,SNRPD3,SUZ12,TEF,TTF2,TXNIP,UCHL5,WDR33,YY1,ZNF281,ZNF460,ZNF609,ZNF652,ZNF660,ZSCAN16
GO:0051247	positive regulation of protein metabolic process	38	1587	0.0042	ENSP00000215832,ENSP00000228918,ENSP00000231454,ENSP00000244869,ENSP00000248071,ENSP00000250559,ENSP00000258149,ENSP00000258418,ENSP00000261797,ENSP00000261889,ENSP00000264552,ENSP00000269593,ENSP00000295379,ENSP00000298892,ENSP00000299138,ENSP00000311816,ENSP00000312995,ENSP00000315130,ENSP00000328777,ENSP00000336762,ENSP00000345347,ENSP00000355896,ENSP00000356899,ENSP00000361107,ENSP00000361892…	ACVR1B,AKT1,ANG,ARIH1,BMP10,BMPR1A,CAB39,CAPRIN2,CCL16,CLSPN,CLU,DAZAP2,DDR2,EFNA5,EREG,FOXO1,GPR183,HMGB1,IGFBP4,IL5,KLF2,LTBR,MAPK1,MDM2,NDST1,NSUN4,PRKD2,PTK6,RAP1B,REST,RNF20,SNX1,STK4,TGFB2,UBE2D1,UBE2S,VPS28,VPS35
GO:0006417	regulation of translation	14	327	0.0043	ENSP00000215832,ENSP00000254657,ENSP00000298892,ENSP00000336762,ENSP00000368884,ENSP00000386616,ENSP00000387170,ENSP00000391723,ENSP00000410584,ENSP00000419740,ENSP00000446271,ENSP00000451828,ENSP00000453854,ENSP00000463058	AKT1,ANG,CAPRIN2,CELF4,GIGYF2,LSM14A,MAPK1,NSUN4,PER2,PUM1,RBM8A,RPS6KA3,SECISBP2L,ZC3H12D
GO:0010467	gene expression	71	3733	0.0044	ENSP00000040584,ENSP00000215829,ENSP00000215832,ENSP00000217109,ENSP00000244769,ENSP00000244869,ENSP00000248071,ENSP00000249499,ENSP00000254657,ENSP00000258484,ENSP00000259873,ENSP00000262238,ENSP00000262367,ENSP00000266304,ENSP00000271555,ENSP00000274031,ENSP00000278836,ENSP00000294740,ENSP00000300291,ENSP00000304226,ENSP00000309142,ENSP00000311816,ENSP00000312649,ENSP00000316527,ENSP00000316578…	AKT1,ANG,ARGFX,ATXN1,C9orf3,CELF4,CIITA,CNBP,CREBBP,CSTF1,DDX17,DR1,ELK4,EPC2,EREG,FOXO1,GTF3C4,HES2,HIPK3,HOXC8,HOXD9,HSF2,KDM3B,KDM8,KLF2,LBX1,LIN54,MAF,MAML3,MAMLD1,MAPK1,MEF2D,MEN1,MRPS18B,MSC,MYRF,NCOA3,NSUN4,NUDT21,PAN2,PDE12,PER2,POM121C,PPARGC1B,PRR13,PTMA,PUM1,RARS2,RBM8A,REST,RNMT,RPS7,SECISBP2L,SETD7,SF1,SNRPD3,SRRM1,SUZ12,TEF,TTF2,TXNIP,UCHL5,WDR33,WTAP,YY1,ZNF281,ZNF460,ZNF609,ZNF652…
GO:0006369	termination of RNA polymerase II transcription	5	33	0.0047	ENSP00000215829,ENSP00000217109,ENSP00000300291,ENSP00000325377,ENSP00000358478	CSTF1,NUDT21,SNRPD3,TTF2,WDR33
GO:0031328	positive regulation of cellular biosynthetic process	42	1846	0.0047	ENSP00000215832,ENSP00000231454,ENSP00000244869,ENSP00000248071,ENSP00000249499,ENSP00000254657,ENSP00000262238,ENSP00000262367,ENSP00000266304,ENSP00000271555,ENSP00000274031,ENSP00000278836,ENSP00000294740,ENSP00000295379,ENSP00000298892,ENSP00000299138,ENSP00000311816,ENSP00000312649,ENSP00000315130,ENSP00000316527,ENSP00000327048,ENSP00000337088,ENSP00000345347,ENSP00000350681,ENSP00000355896…	ACVR1B,AKT1,BMP10,BMPR1A,CAPRIN2,CHTF8,CIITA,CLU,CNBP,CREBBP,DDX17,ELK4,EREG,FOXO1,HMGB1,HOXD9,HSF2,IL5,KDM8,KLF2,MAF,MAML3,MAPK1,MEF2D,MEN1,MYRF,NCOA3,NSUN4,PER2,PPARGC1B,PRKD2,REST,RNF20,RPS6KA3,SETD7,TEF,TGFB2,TNKS2,VPS35,YY1,ZNF281,ZNF609
GO:0050794	regulation of cellular process	159	10484	0.0047	ENSP00000040584,ENSP00000164024,ENSP00000215832,ENSP00000217515,ENSP00000228918,ENSP00000231454,ENSP00000243706,ENSP00000244769,ENSP00000244869,ENSP00000246006,ENSP00000248071,ENSP00000249499,ENSP00000250559,ENSP00000254657,ENSP00000258149,ENSP00000258418,ENSP00000258484,ENSP00000261797,ENSP00000262238,ENSP00000262367,ENSP00000262384,ENSP00000262441,ENSP00000263795,ENSP00000263798,ENSP00000264552…	ACACA,ACVR1B,AKT1,ALDOA,AMBRA1,ANG,ARGFX,ARIH1,ARSB,ATXN1,BCL2L15,BMP10,BMPR1A,BTLA,CAB39,CACNG8,CAPRIN2,CCL16,CCNF,CD93,CELF4,CELSR3,CEP152,CHTF8,CIITA,CLSPN,CLU,CNBP,COL18A1,CRAMP1L,CREBBP,CXCL8,DAZAP2,DDR2,DDX17,DR1,DUSP10,EFNA5,ELK4,EPC2,EREG,FBXL7,FEM1B,FICD,FIGN,FKBP8,FOXO1,FRK,G6PD,GIGYF2,GLO1,GLP2R,GLUL,GPR183,GPR29,HAUS3,HES2,HIPK3,HIST1H2AI,HMGB1,HOXC8,HOXD9,HSF2,IGFBP4,IL5,KCNJ10,KDM3B…
GO:0001932	regulation of protein phosphorylation	34	1370	0.0048	ENSP00000164024,ENSP00000215832,ENSP00000228918,ENSP00000231454,ENSP00000244869,ENSP00000250559,ENSP00000258418,ENSP00000261797,ENSP00000269593,ENSP00000295379,ENSP00000298892,ENSP00000304226,ENSP00000312995,ENSP00000315130,ENSP00000328777,ENSP00000336762,ENSP00000337088,ENSP00000345347,ENSP00000345826,ENSP00000346599,ENSP00000355866,ENSP00000355896,ENSP00000356899,ENSP00000361107,ENSP00000361892…	ACVR1B,AKT1,ANG,BMP10,BMPR1A,CAB39,CAPRIN2,CCL16,CELSR3,CLSPN,CLU,DAZAP2,DDR2,DUSP10,EFNA5,EREG,FKBP8,FOXO1,GPR183,HIPK3,HMGB1,IGFBP4,IL5,LTBR,MAPK1,MEN1,NDST1,PMEPA1,PRKD2,PTK6,RAP1B,STK4,STYX,TGFB2
GO:0033554	cellular response to stress	37	1553	0.0052	ENSP00000215832,ENSP00000217515,ENSP00000248071,ENSP00000258149,ENSP00000258418,ENSP00000258484,ENSP00000262238,ENSP00000262367,ENSP00000263795,ENSP00000265087,ENSP00000274031,ENSP00000303427,ENSP00000306512,ENSP00000307900,ENSP00000310219,ENSP00000312649,ENSP00000312995,ENSP00000322524,ENSP00000325377,ENSP00000327801,ENSP00000332791,ENSP00000337088,ENSP00000345347,ENSP00000356150,ENSP00000356425…	AKT1,AMBRA1,CAB39,CLSPN,CREBBP,CXCL8,DCTPP1,EPC2,FICD,FOXO1,G6PD,GIGYF2,GLUL,HMGB1,HSPA6,KLF2,KLHL15,MAPK1,MDM2,MDM4,MEN1,P4HB,PDS5A,PLEKHA1,PPARGC1B,RAD51,RPS6KA3,SEC31A,SETD7,SRXN1,STC2,STK4,TXNL1,UCHL5,WDR33,WDR76,YY1
GO:0045893	positive regulation of transcription, DNA-templated	35	1435	0.0052	ENSP00000215832,ENSP00000231454,ENSP00000248071,ENSP00000249499,ENSP00000262238,ENSP00000262367,ENSP00000266304,ENSP00000271555,ENSP00000274031,ENSP00000278836,ENSP00000294740,ENSP00000295379,ENSP00000298892,ENSP00000311816,ENSP00000312649,ENSP00000316527,ENSP00000327048,ENSP00000337088,ENSP00000345347,ENSP00000350681,ENSP00000355896,ENSP00000357440,ENSP00000361066,ENSP00000361107,ENSP00000368880…	ACVR1B,AKT1,BMP10,BMPR1A,CAPRIN2,CIITA,CNBP,CREBBP,DDX17,ELK4,FOXO1,HMGB1,HOXD9,HSF2,IL5,KDM8,KLF2,MAF,MAML3,MAPK1,MEF2D,MEN1,MYRF,NCOA3,PPARGC1B,PRKD2,REST,RNF20,RPS6KA3,SETD7,TEF,TGFB2,YY1,ZNF281,ZNF609
GO:0048522	positive regulation of cellular process	87	4898	0.0053	ENSP00000215832,ENSP00000228918,ENSP00000231454,ENSP00000244869,ENSP00000248071,ENSP00000249499,ENSP00000250559,ENSP00000254657,ENSP00000258149,ENSP00000258418,ENSP00000261797,ENSP00000262238,ENSP00000262367,ENSP00000262441,ENSP00000264552,ENSP00000264914,ENSP00000266304,ENSP00000269593,ENSP00000271555,ENSP00000274031,ENSP00000278836,ENSP00000294740,ENSP00000295379,ENSP00000298892,ENSP00000299138…	ACACA,ACVR1B,AKT1,AMBRA1,ANG,ARIH1,ARSB,BMP10,BMPR1A,BTLA,CAB39,CAPRIN2,CCL16,CELF4,CHTF8,CIITA,CLSPN,CLU,CNBP,COL18A1,CREBBP,CXCL8,DAZAP2,DDR2,DDX17,DUSP10,EFNA5,ELK4,EREG,FKBP8,FOXO1,GIGYF2,GLP2R,GLUL,GPR183,GPR29,HMGB1,HOXD9,HSF2,IGFBP4,IL5,KDM8,KLF2,LSM14A,LTBR,MAF,MAML3,MAPK1,MDM2,MDM4,MEF2D,MEN1,MYRF,NCOA3,NDST1,NSUN4,NUDT21,PER2,PGAM4,PIP4K2A,PLEKHG5,PPARGC1B,PRKD2,PTK6,PUM1,RAD51,RAP1B,RC…
GO:0016070	RNA metabolic process	66	3430	0.0056	ENSP00000040584,ENSP00000215829,ENSP00000215832,ENSP00000217109,ENSP00000244769,ENSP00000244869,ENSP00000248071,ENSP00000249499,ENSP00000254657,ENSP00000258484,ENSP00000262238,ENSP00000262367,ENSP00000266304,ENSP00000271555,ENSP00000274031,ENSP00000278836,ENSP00000294740,ENSP00000300291,ENSP00000304226,ENSP00000309142,ENSP00000311816,ENSP00000312649,ENSP00000316527,ENSP00000316578,ENSP00000321445…	ANG,ARGFX,ATXN1,CELF4,CIITA,CNBP,CREBBP,CSTF1,DDX17,DR1,ELK4,EPC2,EREG,FOXO1,GTF3C4,HES2,HIPK3,HOXC8,HOXD9,HSF2,KDM3B,KDM8,KLF2,LBX1,LIN54,MAF,MAML3,MAMLD1,MAPK1,MEF2D,MEN1,MSC,MYRF,NCOA3,NSUN4,NUDT21,PAN2,PDE12,PER2,PPARGC1B,PRR13,PTMA,PUM1,RARS2,RBM8A,REST,RNMT,RPS7,SETD7,SF1,SNRPD3,SRRM1,SUZ12,TEF,TTF2,TXNIP,UCHL5,WDR33,WTAP,YY1,ZNF281,ZNF460,ZNF609,ZNF652,ZNF660,ZSCAN16
GO:0006357	regulation of transcription by RNA polymerase II	54	2633	0.0058	ENSP00000040584,ENSP00000248071,ENSP00000249499,ENSP00000254657,ENSP00000258149,ENSP00000258484,ENSP00000262238,ENSP00000262367,ENSP00000266304,ENSP00000271555,ENSP00000278836,ENSP00000294740,ENSP00000295379,ENSP00000298892,ENSP00000311816,ENSP00000312649,ENSP00000316527,ENSP00000316578,ENSP00000321445,ENSP00000324605,ENSP00000327048,ENSP00000335578,ENSP00000337088,ENSP00000345347,ENSP00000350681…	ACVR1B,AKT1,ARGFX,BMP10,BMPR1A,CAPRIN2,CIITA,CNBP,CRAMP1L,CREBBP,DDX17,DR1,ELK4,EPC2,FKBP8,FOXO1,FRK,GLO1,HES2,HMGB1,HOXC8,HOXD9,HSF2,KLF2,LBX1,MAF,MAML3,MAMLD1,MDM2,MDM4,MEF2D,MEN1,MSC,MYRF,NCOA3,PER2,PPARGC1B,PRKD2,REST,RPS6KA3,SUZ12,TEF,TGFB2,TSC22D3,TXNIP,UBE2D1,UBN1,YY1,ZNF281,ZNF460,ZNF609,ZNF652,ZNF660,ZSCAN16
GO:1901564	organonitrogen compound metabolic process	92	5281	0.0059	ENSP00000215829,ENSP00000215832,ENSP00000225573,ENSP00000226253,ENSP00000231454,ENSP00000238651,ENSP00000244869,ENSP00000254657,ENSP00000258149,ENSP00000258418,ENSP00000258484,ENSP00000259037,ENSP00000259873,ENSP00000261797,ENSP00000262238,ENSP00000262367,ENSP00000263798,ENSP00000264552,ENSP00000264914,ENSP00000265087,ENSP00000269299,ENSP00000269593,ENSP00000273067,ENSP00000274031,ENSP00000278836…	ACACA,ACOT2,ACVR1B,ADAMTS4,AK2,AKT1,ALDOA,ALDOC,ARIH1,ARSB,ASGR1,BMP10,BMPR1A,C9orf3,CAB39,CCNF,CLSPN,CLU,CREBBP,DCTPP1,DDR2,DPY19L3,DR1,DUSP10,ELK4,EPC2,EREG,FBXL7,FEM1B,FICD,FKBP8,FOXO1,FRK,G6PD,GIGYF2,GLO1,GLUL,GTF3C4,HIPK3,IGFBP4,IL5,KDM3B,KDM8,KLHL15,LACE1,LGSN,MAPK1,MARCH4,MDM2,MDM4,MEN1,MINPP1,MRPS18B,MYRF,NAT8L,NCOA3,NDST1,NDUFB5,NT5C3A,P4HB,PER2,PGAM4,PGM2L1,PNPO,PRKD2,PTK6,RARS2,REST,RN…
GO:0001934	positive regulation of protein phosphorylation	26	941	0.0061	ENSP00000215832,ENSP00000228918,ENSP00000231454,ENSP00000244869,ENSP00000250559,ENSP00000258418,ENSP00000261797,ENSP00000269593,ENSP00000295379,ENSP00000298892,ENSP00000312995,ENSP00000315130,ENSP00000328777,ENSP00000336762,ENSP00000345347,ENSP00000355896,ENSP00000356899,ENSP00000361107,ENSP00000361892,ENSP00000365596,ENSP00000393978,ENSP00000442460,ENSP00000442656,ENSP00000448051,ENSP00000451828…	ACVR1B,AKT1,ANG,BMP10,BMPR1A,CAB39,CAPRIN2,CCL16,CLSPN,CLU,DAZAP2,DDR2,EFNA5,EREG,GPR183,HMGB1,IGFBP4,IL5,LTBR,MAPK1,NDST1,PRKD2,PTK6,RAP1B,STK4,TGFB2
GO:0010557	positive regulation of macromolecule biosynthetic process	40	1758	0.0061	ENSP00000215832,ENSP00000231454,ENSP00000244869,ENSP00000248071,ENSP00000249499,ENSP00000254657,ENSP00000262238,ENSP00000262367,ENSP00000266304,ENSP00000271555,ENSP00000274031,ENSP00000278836,ENSP00000294740,ENSP00000295379,ENSP00000298892,ENSP00000311816,ENSP00000312649,ENSP00000316527,ENSP00000327048,ENSP00000337088,ENSP00000345347,ENSP00000350681,ENSP00000355896,ENSP00000357440,ENSP00000360689…	ACVR1B,AKT1,BMP10,BMPR1A,CAPRIN2,CHTF8,CIITA,CNBP,CREBBP,DDX17,ELK4,EREG,FOXO1,HMGB1,HOXD9,HSF2,IL5,KDM8,KLF2,MAF,MAML3,MAPK1,MEF2D,MEN1,MYRF,NCOA3,NSUN4,PER2,PPARGC1B,PRKD2,REST,RNF20,RPS6KA3,SETD7,TEF,TGFB2,TNKS2,YY1,ZNF281,ZNF609
GO:0065007	biological regulation	173	11740	0.0061	ENSP00000040584,ENSP00000164024,ENSP00000215832,ENSP00000217515,ENSP00000228918,ENSP00000231454,ENSP00000243706,ENSP00000244769,ENSP00000244869,ENSP00000246006,ENSP00000248071,ENSP00000249499,ENSP00000250559,ENSP00000254657,ENSP00000258149,ENSP00000258418,ENSP00000258484,ENSP00000261797,ENSP00000261889,ENSP00000262225,ENSP00000262238,ENSP00000262367,ENSP00000262384,ENSP00000262441,ENSP00000263795…	ACACA,ACVR1B,AKT1,ALDOA,AMBRA1,ANG,ANO4,ARGFX,ARIH1,ARSB,ATXN1,BCL2L15,BMP10,BMPR1A,BTLA,C9orf3,CAB39,CACNA1B,CACNG8,CAPRIN2,CCL16,CCNF,CD93,CELF4,CELSR3,CEP152,CHTF8,CIITA,CLSPN,CLU,CNBP,COL18A1,CRAMP1L,CREBBP,CXCL8,DAZAP2,DDR2,DDX17,DR1,DUSP10,EFNA5,ELK4,EPC2,EREG,FBXL7,FEM1B,FICD,FIGN,FKBP8,FOXO1,FRK,FXYD6,G6PD,GIGYF2,GLO1,GLP2R,GLUL,GPR183,GPR29,GTF3C4,HAUS3,HES2,HIPK3,HIST1H2AI,HMGB1,HOXC8,H…
GO:0016570	histone modification	14	347	0.0062	ENSP00000254657,ENSP00000258484,ENSP00000262367,ENSP00000274031,ENSP00000311816,ENSP00000316578,ENSP00000326563,ENSP00000337088,ENSP00000350681,ENSP00000359295,ENSP00000361066,ENSP00000361219,ENSP00000373772,ENSP00000398410	CREBBP,DR1,ELK4,EPC2,GTF3C4,KDM3B,KDM8,MEN1,NCOA3,PER2,REST,RNF20,SETD7,SUZ12
GO:1903508	positive regulation of nucleic acid-templated transcription	36	1520	0.0062	ENSP00000215832,ENSP00000231454,ENSP00000248071,ENSP00000249499,ENSP00000254657,ENSP00000262238,ENSP00000262367,ENSP00000266304,ENSP00000271555,ENSP00000274031,ENSP00000278836,ENSP00000294740,ENSP00000295379,ENSP00000298892,ENSP00000311816,ENSP00000312649,ENSP00000316527,ENSP00000327048,ENSP00000337088,ENSP00000345347,ENSP00000350681,ENSP00000355896,ENSP00000357440,ENSP00000361066,ENSP00000361107…	ACVR1B,AKT1,BMP10,BMPR1A,CAPRIN2,CIITA,CNBP,CREBBP,DDX17,ELK4,FOXO1,HMGB1,HOXD9,HSF2,IL5,KDM8,KLF2,MAF,MAML3,MAPK1,MEF2D,MEN1,MYRF,NCOA3,PER2,PPARGC1B,PRKD2,REST,RNF20,RPS6KA3,SETD7,TEF,TGFB2,YY1,ZNF281,ZNF609
GO:0010608	posttranscriptional regulation of gene expression	16	441	0.0065	ENSP00000215832,ENSP00000254657,ENSP00000298892,ENSP00000300291,ENSP00000309142,ENSP00000336762,ENSP00000368884,ENSP00000386616,ENSP00000387170,ENSP00000391723,ENSP00000410584,ENSP00000419740,ENSP00000446271,ENSP00000451828,ENSP00000453854,ENSP00000463058	AKT1,ANG,CAPRIN2,CELF4,GIGYF2,LSM14A,MAPK1,NSUN4,NUDT21,PDE12,PER2,PUM1,RBM8A,RPS6KA3,SECISBP2L,ZC3H12D
GO:0044267	cellular protein metabolic process	68	3603	0.0065	ENSP00000215829,ENSP00000215832,ENSP00000231454,ENSP00000244869,ENSP00000254657,ENSP00000258149,ENSP00000258418,ENSP00000258484,ENSP00000259873,ENSP00000261797,ENSP00000262238,ENSP00000262367,ENSP00000263798,ENSP00000264552,ENSP00000265087,ENSP00000269299,ENSP00000269593,ENSP00000273067,ENSP00000274031,ENSP00000295379,ENSP00000304226,ENSP00000307298,ENSP00000311219,ENSP00000311816,ENSP00000312995…	ACVR1B,AKT1,ARIH1,ASGR1,BMP10,BMPR1A,CAB39,CCNF,CLSPN,CREBBP,DDR2,DPY19L3,DR1,DUSP10,ELK4,EPC2,EREG,FBXL7,FEM1B,FICD,FKBP8,FOXO1,FRK,GIGYF2,GTF3C4,HIPK3,IGFBP4,IL5,KDM3B,KDM8,KLHL15,LACE1,MAPK1,MARCH4,MDM2,MDM4,MEN1,MINPP1,MRPS18B,NCOA3,NDST1,P4HB,PER2,PRKD2,PTK6,RARS2,REST,RNF20,RPS6KA3,RPS7,SECISBP2L,SETD7,SNRPD3,STC2,STK4,STYX,SUZ12,TGFB2,TNKS2,TRIM59,TYRO3,UBE2D1,UBE2S,UCHL5,USP25,VPS28,WEE1,…
GO:0048518	positive regulation of biological process	94	5459	0.0065	ENSP00000215832,ENSP00000228918,ENSP00000231454,ENSP00000244869,ENSP00000248071,ENSP00000249499,ENSP00000250559,ENSP00000254657,ENSP00000258149,ENSP00000258418,ENSP00000261797,ENSP00000261889,ENSP00000262225,ENSP00000262238,ENSP00000262367,ENSP00000262441,ENSP00000264552,ENSP00000264914,ENSP00000266304,ENSP00000267202,ENSP00000269593,ENSP00000271555,ENSP00000274031,ENSP00000278836,ENSP00000294740…	ACACA,ACVR1B,AKT1,AMBRA1,ANG,ARIH1,ARSB,BMP10,BMPR1A,BTLA,CAB39,CAPRIN2,CCL16,CELF4,CHTF8,CIITA,CLSPN,CLU,CNBP,COL18A1,CREBBP,CXCL8,DAZAP2,DDR2,DDX17,DUSP10,EFNA5,ELK4,EREG,FKBP8,FOXO1,G6PD,GIGYF2,GLP2R,GLUL,GPR183,GPR29,HMGB1,HOXD9,HSF2,IGFBP4,IL5,KDM8,KLF2,LSM14A,LTBR,MAF,MAML3,MAPK1,MDM2,MDM4,MEF2D,MEN1,MYRF,NCOA3,NDST1,NSUN4,NUDT21,P4HB,PDE12,PER2,PGAM4,PIP4K2A,PLEKHA1,PLEKHG5,PPARGC1B,PRKD2,…
GO:0006950	response to stress	63	3267	0.0067	ENSP00000215832,ENSP00000217515,ENSP00000228918,ENSP00000231454,ENSP00000244869,ENSP00000248071,ENSP00000254657,ENSP00000258149,ENSP00000258418,ENSP00000258484,ENSP00000259339,ENSP00000261797,ENSP00000262238,ENSP00000262367,ENSP00000263795,ENSP00000263798,ENSP00000265087,ENSP00000269593,ENSP00000274031,ENSP00000303427,ENSP00000306512,ENSP00000307900,ENSP00000309142,ENSP00000310219,ENSP00000311219…	AKT1,AMBRA1,ANG,CAB39,CACNA1B,CCL16,CIITA,CLSPN,CLU,COL18A1,CREBBP,CXCL8,DCTPP1,DDX17,EPC2,EREG,FICD,FOXO1,FRK,G6PD,GIGYF2,GLUL,GPR29,HMGB1,HSPA6,IGFBP4,IL5,KLF2,KLHL15,LSM14A,LTBR,MAPK1,MDM2,MDM4,MEN1,NDST1,NT5C3A,P4HB,PDE12,PDS5A,PER2,PLEKHA1,PPARGC1B,PTK6,RAD51,RPS6KA3,SEC31A,SETD7,SRXN1,STC2,STK4,TGFB2,TOR1B,TRIM10,TRIM59,TSC22D3,TXNIP,TXNL1,TYRO3,UCHL5,WDR33,WDR76,YY1
GO:0016051	carbohydrate biosynthetic process	8	120	0.0067	ENSP00000226253,ENSP00000254657,ENSP00000261797,ENSP00000298198,ENSP00000377192,ENSP00000378669,ENSP00000412189,ENSP00000451828	AKT1,ALDOA,ALDOC,G6PD,NDST1,PER2,PGAM4,PGM2L1
GO:0016310	phosphorylation	31	1236	0.0067	ENSP00000215832,ENSP00000226253,ENSP00000231454,ENSP00000244869,ENSP00000258418,ENSP00000259037,ENSP00000263798,ENSP00000266517,ENSP00000295379,ENSP00000298198,ENSP00000304226,ENSP00000312995,ENSP00000337088,ENSP00000346921,ENSP00000355896,ENSP00000356899,ENSP00000357973,ENSP00000361107,ENSP00000361892,ENSP00000365757,ENSP00000368884,ENSP00000378669,ENSP00000393978,ENSP00000402084,ENSP00000412189…	ACVR1B,AK2,AKT1,ALDOA,ALDOC,BMP10,BMPR1A,CAB39,CIITA,CLSPN,DDR2,EREG,ETNK1,FRK,HIPK3,IL5,LACE1,MAPK1,MEN1,NDUFB5,PGAM4,PGM2L1,PIP4K2A,PRKD2,PTK6,RPS6KA3,STK4,TGFB2,TYRO3,UQCRB,WEE1
GO:0051253	negative regulation of RNA metabolic process	32	1303	0.0074	ENSP00000040584,ENSP00000244769,ENSP00000244869,ENSP00000248071,ENSP00000249499,ENSP00000254657,ENSP00000258149,ENSP00000262238,ENSP00000262367,ENSP00000294740,ENSP00000311816,ENSP00000312649,ENSP00000316578,ENSP00000321445,ENSP00000327048,ENSP00000337088,ENSP00000345347,ENSP00000350681,ENSP00000351589,ENSP00000356150,ENSP00000359295,ENSP00000361458,ENSP00000363019,ENSP00000366604,ENSP00000367065…	ATXN1,CELF4,CIITA,CNBP,CREBBP,DR1,ELK4,EREG,FOXO1,FRK,HES2,HIST1H2AI,HMGB1,HOXC8,HOXD9,KLF2,MAF,MDM2,MDM4,MEN1,MSC,PER2,PPARGC1B,REST,RNF20,SF1,SUZ12,TSC22D3,TXNIP,UBE2D1,YY1,ZNF281
GO:0048608	reproductive structure development	15	405	0.0079	ENSP00000215832,ENSP00000244869,ENSP00000262225,ENSP00000263798,ENSP00000265087,ENSP00000307298,ENSP00000336762,ENSP00000337088,ENSP00000355896,ENSP00000357986,ENSP00000361892,ENSP00000366604,ENSP00000380256,ENSP00000414517,ENSP00000451828	AKT1,ANG,CCNF,EREG,FEM1B,MAMLD1,MAPK1,MEN1,PLEKHA1,SF1,STC2,STK4,TGFB2,TMED2,TYRO3
GO:0031401	positive regulation of protein modification process	29	1149	0.0092	ENSP00000215832,ENSP00000228918,ENSP00000231454,ENSP00000244869,ENSP00000250559,ENSP00000258418,ENSP00000261797,ENSP00000264552,ENSP00000269593,ENSP00000295379,ENSP00000298892,ENSP00000312995,ENSP00000315130,ENSP00000328777,ENSP00000336762,ENSP00000345347,ENSP00000355896,ENSP00000356899,ENSP00000361107,ENSP00000361892,ENSP00000363019,ENSP00000365596,ENSP00000373772,ENSP00000393978,ENSP00000442460…	ACVR1B,AKT1,ANG,BMP10,BMPR1A,CAB39,CAPRIN2,CCL16,CLSPN,CLU,DAZAP2,DDR2,EFNA5,EREG,GPR183,HMGB1,IGFBP4,IL5,LTBR,MAPK1,NDST1,PRKD2,PTK6,RAP1B,RNF20,STK4,TGFB2,UBE2D1,UBE2S
GO:1903311	regulation of mRNA metabolic process	11	238	0.0092	ENSP00000300291,ENSP00000309142,ENSP00000351141,ENSP00000373772,ENSP00000380033,ENSP00000386616,ENSP00000387170,ENSP00000391723,ENSP00000410584,ENSP00000451828,ENSP00000463058	AKT1,CELF4,DDX17,GIGYF2,NUDT21,PDE12,PUM1,RBM8A,RNF20,WTAP,ZC3H12D
GO:0032873	negative regulation of stress-activated MAPK cascade	5	42	0.0093	ENSP00000304226,ENSP00000337088,ENSP00000355866,ENSP00000368880,ENSP00000451828	AKT1,DUSP10,FOXO1,HIPK3,MEN1
GO:0042176	regulation of protein catabolic process	14	368	0.0094	ENSP00000258149,ENSP00000261889,ENSP00000262384,ENSP00000299138,ENSP00000315130,ENSP00000339095,ENSP00000346599,ENSP00000356150,ENSP00000356425,ENSP00000366565,ENSP00000368880,ENSP00000369217,ENSP00000383044,ENSP00000451828	AKT1,ARIH1,CLU,FOXO1,MDM2,MDM4,N4BP1,RPS7,SNX1,STYX,UCHL5,USP25,VPS28,VPS35
GO:0006996	organelle organization	60	3131	0.0107	ENSP00000164024,ENSP00000238651,ENSP00000243706,ENSP00000244869,ENSP00000254657,ENSP00000258484,ENSP00000259037,ENSP00000259339,ENSP00000261889,ENSP00000262225,ENSP00000262238,ENSP00000262367,ENSP00000264552,ENSP00000264914,ENSP00000267202,ENSP00000274031,ENSP00000277575,ENSP00000277895,ENSP00000295379,ENSP00000299138,ENSP00000303427,ENSP00000311219,ENSP00000311816,ENSP00000312649,ENSP00000315130…	ABLIM1,ACOT2,AKT1,ALDOA,AMBRA1,ANG,ARSB,BMP10,CELSR3,CEP152,CHTF8,CLU,CREBBP,DNAH8,DR1,ELK4,EPC2,EREG,GTF3C4,HAUS3,HIST1H2AI,HMGB1,KDM3B,KDM8,LACE1,LSM14A,MEN1,NCOA3,NDUFB5,NSUN4,PDS5A,PER2,PHACTR4,PPARGC1B,PTGFRN,PTMA,RAB5B,RAD51,REST,RNF20,SEC31A,SETD7,SF1,SNX1,SUZ12,TMED2,TOR1B,TRIM59,TUBB2A,UBE2D1,UBE2S,UBN1,UQCRB,USP6NL,VPS28,VPS35,VPS37B,WEE1,YY1,ZWINT
GO:1903507	negative regulation of nucleic acid-templated transcription	30	1220	0.0107	ENSP00000040584,ENSP00000244769,ENSP00000244869,ENSP00000248071,ENSP00000249499,ENSP00000254657,ENSP00000258149,ENSP00000262238,ENSP00000262367,ENSP00000294740,ENSP00000311816,ENSP00000312649,ENSP00000316578,ENSP00000321445,ENSP00000327048,ENSP00000337088,ENSP00000345347,ENSP00000350681,ENSP00000351589,ENSP00000356150,ENSP00000359295,ENSP00000361458,ENSP00000363019,ENSP00000366604,ENSP00000367065…	ATXN1,CIITA,CNBP,CREBBP,DR1,ELK4,EREG,FOXO1,FRK,HES2,HIST1H2AI,HMGB1,HOXC8,HOXD9,KLF2,MAF,MDM2,MDM4,MEN1,MSC,PER2,PPARGC1B,REST,SF1,SUZ12,TSC22D3,TXNIP,UBE2D1,YY1,ZNF281
GO:0046031	ADP metabolic process	5	44	0.0108	ENSP00000226253,ENSP00000298198,ENSP00000346921,ENSP00000378669,ENSP00000412189	AK2,ALDOA,ALDOC,PGAM4,PGM2L1
GO:0045892	negative regulation of transcription, DNA-templated	29	1169	0.0114	ENSP00000040584,ENSP00000244769,ENSP00000244869,ENSP00000248071,ENSP00000249499,ENSP00000254657,ENSP00000258149,ENSP00000262238,ENSP00000262367,ENSP00000294740,ENSP00000311816,ENSP00000312649,ENSP00000316578,ENSP00000321445,ENSP00000327048,ENSP00000337088,ENSP00000345347,ENSP00000350681,ENSP00000351589,ENSP00000356150,ENSP00000359295,ENSP00000361458,ENSP00000363019,ENSP00000367065,ENSP00000368880…	ATXN1,CIITA,CNBP,CREBBP,DR1,ELK4,EREG,FOXO1,FRK,HES2,HIST1H2AI,HMGB1,HOXC8,HOXD9,KLF2,MAF,MDM2,MDM4,MEN1,MSC,PER2,PPARGC1B,REST,SUZ12,TSC22D3,TXNIP,UBE2D1,YY1,ZNF281
GO:0003006	developmental process involved in reproduction	19	622	0.0116	ENSP00000215832,ENSP00000244869,ENSP00000262225,ENSP00000263798,ENSP00000265087,ENSP00000307298,ENSP00000336762,ENSP00000337088,ENSP00000343952,ENSP00000355896,ENSP00000357986,ENSP00000361107,ENSP00000361892,ENSP00000366604,ENSP00000380256,ENSP00000410584,ENSP00000414517,ENSP00000442656,ENSP00000451828	ACVR1B,AKT1,ANG,BMPR1A,CCNF,CELF4,EREG,FEM1B,GPR29,MAMLD1,MAPK1,MEN1,PLEKHA1,SF1,STC2,STK4,TGFB2,TMED2,TYRO3
GO:0016043	cellular component organization	88	5163	0.0145	ENSP00000164024,ENSP00000215829,ENSP00000215832,ENSP00000238651,ENSP00000243706,ENSP00000244869,ENSP00000248071,ENSP00000254657,ENSP00000258149,ENSP00000258418,ENSP00000258484,ENSP00000259037,ENSP00000259339,ENSP00000259873,ENSP00000261889,ENSP00000262225,ENSP00000262238,ENSP00000262367,ENSP00000262442,ENSP00000263798,ENSP00000264552,ENSP00000264914,ENSP00000267202,ENSP00000274031,ENSP00000277575…	ABLIM1,ACACA,ACOT2,ADAMTS4,AKT1,ALDOA,AMBRA1,ANG,ANO4,ARSB,BMP10,CAB39,CELF4,CELSR3,CEP152,CHTF8,CLU,CNTNAP2,COL18A1,CREBBP,DCTPP1,DDR2,DNAH8,DNAH9,DR1,EFNA5,ELK4,EPC2,EREG,FBXL7,GLUL,GTF3C4,HAUS3,HIST1H2AI,HMGB1,KDM3B,KDM8,KLF2,LACE1,LSM14A,MAPK1,MDM2,MDM4,MEN1,MRPS18B,MYRF,NAPG,NCOA3,NDUFB5,NSUN4,NUDT21,P4HB,PDS5A,PER2,PHACTR4,PLEKHA1,PPARGC1B,PTGFRN,PTMA,RAB5B,RAD51,RCC2,REST,RNF20,SEC31A,SETD…
GO:0051248	negative regulation of protein metabolic process	27	1075	0.0149	ENSP00000254657,ENSP00000258149,ENSP00000262384,ENSP00000298892,ENSP00000299138,ENSP00000304226,ENSP00000315130,ENSP00000336762,ENSP00000337088,ENSP00000339095,ENSP00000345826,ENSP00000346599,ENSP00000355866,ENSP00000356150,ENSP00000356425,ENSP00000366565,ENSP00000368880,ENSP00000368884,ENSP00000377192,ENSP00000383044,ENSP00000386616,ENSP00000387170,ENSP00000391723,ENSP00000410584,ENSP00000442460…	AKT1,ANG,CAPRIN2,CELF4,CLU,DUSP10,FKBP8,FOXO1,G6PD,GIGYF2,HIPK3,MDM2,MDM4,MEN1,N4BP1,PER2,PMEPA1,PTK6,PUM1,RPS6KA3,RPS7,STYX,UCHL5,USP25,VPS28,VPS35,ZC3H12D
GO:0032270	positive regulation of cellular protein metabolic process	34	1496	0.016	ENSP00000215832,ENSP00000228918,ENSP00000231454,ENSP00000244869,ENSP00000250559,ENSP00000258149,ENSP00000258418,ENSP00000261797,ENSP00000264552,ENSP00000269593,ENSP00000295379,ENSP00000298892,ENSP00000299138,ENSP00000311816,ENSP00000312995,ENSP00000315130,ENSP00000328777,ENSP00000336762,ENSP00000345347,ENSP00000355896,ENSP00000356899,ENSP00000361107,ENSP00000361892,ENSP00000363019,ENSP00000365596…	ACVR1B,AKT1,ANG,ARIH1,BMP10,BMPR1A,CAB39,CAPRIN2,CCL16,CLSPN,CLU,DAZAP2,DDR2,EFNA5,EREG,GPR183,HMGB1,IGFBP4,IL5,LTBR,MAPK1,MDM2,NDST1,NSUN4,PRKD2,PTK6,RAP1B,REST,RNF20,STK4,TGFB2,UBE2D1,UBE2S,VPS35
GO:0007049	cell cycle	30	1263	0.0174	ENSP00000215832,ENSP00000243706,ENSP00000244869,ENSP00000256496,ENSP00000258149,ENSP00000258418,ENSP00000264552,ENSP00000303427,ENSP00000306512,ENSP00000312995,ENSP00000333836,ENSP00000334430,ENSP00000337088,ENSP00000341947,ENSP00000351141,ENSP00000355896,ENSP00000356150,ENSP00000363055,ENSP00000364585,ENSP00000368884,ENSP00000370337,ENSP00000372088,ENSP00000380256,ENSP00000387170,ENSP00000398410…	ACVR1B,ARL8B,CAB39,CCNF,CEP152,CHTF8,CLSPN,CXCL8,EREG,FAM9C,FBXL7,FIGN,GIGYF2,HAUS3,KDM8,LIN54,MAPK1,MDM2,MDM4,MEN1,PDS5A,RAD51,RCC2,RPS6KA3,TGFB2,TXNIP,UBE2S,WEE1,WTAP,ZWINT
GO:0071840	cellular component organization or biogenesis	90	5342	0.0174	ENSP00000164024,ENSP00000215829,ENSP00000215832,ENSP00000238651,ENSP00000243706,ENSP00000244869,ENSP00000248071,ENSP00000254657,ENSP00000258149,ENSP00000258418,ENSP00000258484,ENSP00000259037,ENSP00000259339,ENSP00000259873,ENSP00000261889,ENSP00000262225,ENSP00000262238,ENSP00000262367,ENSP00000262442,ENSP00000263798,ENSP00000264552,ENSP00000264914,ENSP00000267202,ENSP00000274031,ENSP00000277575…	ABLIM1,ACACA,ACOT2,ADAMTS4,AKT1,ALDOA,AMBRA1,ANG,ANO4,ARSB,BMP10,CAB39,CELF4,CELSR3,CEP152,CHTF8,CLU,CNTNAP2,COL18A1,CREBBP,DCTPP1,DDR2,DDX17,DNAH8,DNAH9,DR1,EFNA5,ELK4,EPC2,EREG,FBXL7,GLUL,GTF3C4,HAUS3,HIST1H2AI,HMGB1,KDM3B,KDM8,KLF2,LACE1,LSM14A,MAPK1,MDM2,MDM4,MEN1,MRPS18B,MYRF,NAPG,NCOA3,NDUFB5,NSUN4,NUDT21,P4HB,PDS5A,PER2,PHACTR4,PLEKHA1,PPARGC1B,PTGFRN,PTMA,RAB5B,RAD51,RCC2,REST,RNF20,RPS7,…
GO:0001890	placenta development	8	145	0.0184	ENSP00000215832,ENSP00000262225,ENSP00000265087,ENSP00000336762,ENSP00000337088,ENSP00000361892,ENSP00000380256,ENSP00000451828	AKT1,ANG,CCNF,MAPK1,MEN1,STC2,STK4,TMED2
GO:0009896	positive regulation of catabolic process	14	399	0.0184	ENSP00000258149,ENSP00000261889,ENSP00000299138,ENSP00000315130,ENSP00000345347,ENSP00000365757,ENSP00000366565,ENSP00000368880,ENSP00000369217,ENSP00000386616,ENSP00000387170,ENSP00000391723,ENSP00000431926,ENSP00000451828	AKT1,AMBRA1,ARIH1,CLU,FOXO1,GIGYF2,HMGB1,MDM2,PIP4K2A,PUM1,SNX1,VPS28,VPS35,ZC3H12D
GO:0034599	cellular response to oxidative stress	10	222	0.0184	ENSP00000215832,ENSP00000217515,ENSP00000248071,ENSP00000258149,ENSP00000312649,ENSP00000357986,ENSP00000368880,ENSP00000371388,ENSP00000377192,ENSP00000451828	AKT1,FOXO1,G6PD,KLF2,MAPK1,MDM2,PLEKHA1,PPARGC1B,SRXN1,TXNL1
GO:0019538	protein metabolic process	74	4194	0.0185	ENSP00000215829,ENSP00000215832,ENSP00000231454,ENSP00000244869,ENSP00000254657,ENSP00000258149,ENSP00000258418,ENSP00000258484,ENSP00000259873,ENSP00000261797,ENSP00000262238,ENSP00000262367,ENSP00000263798,ENSP00000264552,ENSP00000264914,ENSP00000265087,ENSP00000269299,ENSP00000269593,ENSP00000273067,ENSP00000274031,ENSP00000278836,ENSP00000295379,ENSP00000304226,ENSP00000307298,ENSP00000311219…	ACACA,ACVR1B,ADAMTS4,AKT1,ARIH1,ARSB,ASGR1,BMP10,BMPR1A,C9orf3,CAB39,CCNF,CLSPN,CLU,CREBBP,DDR2,DPY19L3,DR1,DUSP10,ELK4,EPC2,EREG,FBXL7,FEM1B,FICD,FKBP8,FOXO1,FRK,GIGYF2,GTF3C4,HIPK3,IGFBP4,IL5,KDM3B,KDM8,KLHL15,LACE1,MAPK1,MARCH4,MDM2,MDM4,MEN1,MINPP1,MRPS18B,MYRF,NCOA3,NDST1,P4HB,PER2,PRKD2,PTK6,RARS2,REST,RNF20,RPS6KA3,RPS7,SECISBP2L,SETD7,SNRPD3,STC2,STK4,STYX,SUZ12,TGFB2,TNKS2,TRIM59,TYRO3,U…
GO:0006006	glucose metabolic process	7	113	0.0207	ENSP00000226253,ENSP00000254657,ENSP00000298198,ENSP00000377192,ENSP00000378669,ENSP00000412189,ENSP00000451828	AKT1,ALDOA,ALDOC,G6PD,PER2,PGAM4,PGM2L1
GO:0045944	positive regulation of transcription by RNA polymerase II	27	1104	0.0207	ENSP00000248071,ENSP00000249499,ENSP00000262238,ENSP00000262367,ENSP00000266304,ENSP00000271555,ENSP00000298892,ENSP00000311816,ENSP00000312649,ENSP00000316527,ENSP00000327048,ENSP00000337088,ENSP00000345347,ENSP00000350681,ENSP00000355896,ENSP00000357440,ENSP00000361066,ENSP00000361107,ENSP00000368880,ENSP00000368884,ENSP00000380033,ENSP00000393978,ENSP00000410769,ENSP00000421180,ENSP00000442656…	ACVR1B,AKT1,BMPR1A,CAPRIN2,CIITA,CNBP,CREBBP,DDX17,ELK4,FOXO1,HMGB1,HOXD9,HSF2,KLF2,MAF,MAML3,MEF2D,MEN1,NCOA3,PPARGC1B,PRKD2,REST,RPS6KA3,TEF,TGFB2,YY1,ZNF609
GO:0035264	multicellular organism growth	6	82	0.0219	ENSP00000248071,ENSP00000262225,ENSP00000357986,ENSP00000360689,ENSP00000387170,ENSP00000476767	FKBP8,GIGYF2,KLF2,PLEKHA1,TMED2,TNKS2
GO:0040012	regulation of locomotion	23	881	0.0219	ENSP00000215832,ENSP00000244869,ENSP00000258149,ENSP00000264914,ENSP00000267202,ENSP00000295379,ENSP00000299138,ENSP00000306512,ENSP00000316527,ENSP00000343952,ENSP00000345347,ENSP00000347665,ENSP00000355866,ENSP00000355896,ENSP00000356899,ENSP00000361107,ENSP00000364585,ENSP00000365596,ENSP00000373772,ENSP00000393978,ENSP00000412189,ENSP00000442656,ENSP00000451828	ACVR1B,AKT1,ARSB,BMP10,BMPR1A,COL18A1,CXCL8,DDR2,DUSP10,EREG,GPR183,GPR29,HMGB1,MAPK1,MDM2,PGAM4,PRKD2,RCC2,RNF20,TGFB2,VPS35,VPS37B,ZNF609
GO:0042127	regulation of cell population proliferation	35	1594	0.0219	ENSP00000215832,ENSP00000228918,ENSP00000231454,ENSP00000244869,ENSP00000254657,ENSP00000258149,ENSP00000262441,ENSP00000271555,ENSP00000295379,ENSP00000306512,ENSP00000307900,ENSP00000311816,ENSP00000316527,ENSP00000316578,ENSP00000336762,ENSP00000337088,ENSP00000345347,ENSP00000347665,ENSP00000355866,ENSP00000355896,ENSP00000356150,ENSP00000356899,ENSP00000359212,ENSP00000361107,ENSP00000361892…	AKT1,AMBRA1,ANG,BMP10,BMPR1A,CNBP,COL18A1,CXCL8,DDR2,DUSP10,EREG,FOXO1,FRK,GLP2R,GLUL,GPR183,HMGB1,IL5,LBX1,LTBR,MAPK1,MDM2,MDM4,MEF2D,MEN1,PER2,PRKD2,PTK6,REST,SF1,STK4,SUZ12,TGFB2,TXNIP,ZNF609
GO:0043217	myelin maintenance	3	12	0.0219	ENSP00000278836,ENSP00000315130,ENSP00000451828	AKT1,CLU,MYRF
GO:0046364	monosaccharide biosynthetic process	5	55	0.0238	ENSP00000226253,ENSP00000254657,ENSP00000377192,ENSP00000378669,ENSP00000412189	ALDOA,ALDOC,G6PD,PER2,PGAM4
GO:0001568	blood vessel development	15	464	0.0242	ENSP00000215832,ENSP00000244869,ENSP00000258149,ENSP00000261797,ENSP00000262225,ENSP00000306512,ENSP00000336762,ENSP00000347665,ENSP00000355896,ENSP00000361107,ENSP00000361892,ENSP00000366243,ENSP00000368880,ENSP00000393978,ENSP00000451828	AKT1,ANG,BMPR1A,COL18A1,CXCL8,EREG,FOXO1,MAPK1,MDM2,NDST1,PRKD2,STK4,TGFB2,TMED2,TMEM2
GO:0001893	maternal placenta development	4	31	0.0242	ENSP00000262225,ENSP00000265087,ENSP00000337088,ENSP00000451828	AKT1,MEN1,STC2,TMED2
GO:0031396	regulation of protein ubiquitination	9	192	0.0242	ENSP00000254657,ENSP00000262384,ENSP00000264552,ENSP00000307298,ENSP00000339095,ENSP00000363019,ENSP00000366565,ENSP00000373772,ENSP00000451828	AKT1,FEM1B,N4BP1,PER2,RNF20,RPS7,UBE2D1,UBE2S,VPS28
GO:0006542	glutamine biosynthetic process	2	2	0.0246	ENSP00000307900,ENSP00000359691	GLUL,LGSN
GO:0045926	negative regulation of growth	10	235	0.0251	ENSP00000265087,ENSP00000295379,ENSP00000298892,ENSP00000355866,ENSP00000355896,ENSP00000361892,ENSP00000377192,ENSP00000386616,ENSP00000442460,ENSP00000442656	ACVR1B,BMP10,CAPRIN2,DUSP10,G6PD,PTK6,STC2,STK4,TGFB2,ZC3H12D
GO:0009894	regulation of catabolic process	22	840	0.0258	ENSP00000258149,ENSP00000261889,ENSP00000262384,ENSP00000299138,ENSP00000309142,ENSP00000315130,ENSP00000339095,ENSP00000345347,ENSP00000346599,ENSP00000356150,ENSP00000356425,ENSP00000365757,ENSP00000366565,ENSP00000368880,ENSP00000369217,ENSP00000383044,ENSP00000386616,ENSP00000387170,ENSP00000391723,ENSP00000412189,ENSP00000431926,ENSP00000451828	AKT1,AMBRA1,ARIH1,CLU,FOXO1,GIGYF2,HMGB1,MDM2,MDM4,N4BP1,PDE12,PGAM4,PIP4K2A,PUM1,RPS7,SNX1,STYX,UCHL5,USP25,VPS28,VPS35,ZC3H12D
GO:0051726	regulation of cell cycle	27	1129	0.0261	ENSP00000243706,ENSP00000244869,ENSP00000254657,ENSP00000258149,ENSP00000258418,ENSP00000263795,ENSP00000306512,ENSP00000307298,ENSP00000312995,ENSP00000316578,ENSP00000337088,ENSP00000341947,ENSP00000355896,ENSP00000356150,ENSP00000361892,ENSP00000362942,ENSP00000363055,ENSP00000364585,ENSP00000370337,ENSP00000372088,ENSP00000380256,ENSP00000386616,ENSP00000387170,ENSP00000391723,ENSP00000423630…	AKT1,CAB39,CCNF,CEP152,CLSPN,CXCL8,EREG,FBXL7,FEM1B,GIGYF2,HAUS3,LIN54,MDM2,MDM4,MEN1,PER2,PHACTR4,PTK6,PUM1,RAD51,RCC2,STK4,SUZ12,TGFB2,WDR76,ZC3H12D,ZWINT
GO:0032269	negative regulation of cellular protein metabolic process	25	1014	0.0266	ENSP00000254657,ENSP00000258149,ENSP00000262384,ENSP00000298892,ENSP00000299138,ENSP00000304226,ENSP00000336762,ENSP00000337088,ENSP00000339095,ENSP00000345826,ENSP00000346599,ENSP00000355866,ENSP00000356425,ENSP00000366565,ENSP00000368880,ENSP00000368884,ENSP00000377192,ENSP00000383044,ENSP00000386616,ENSP00000387170,ENSP00000391723,ENSP00000410584,ENSP00000442460,ENSP00000451828,ENSP00000476767	AKT1,ANG,CAPRIN2,CELF4,DUSP10,FKBP8,FOXO1,G6PD,GIGYF2,HIPK3,MDM2,MEN1,N4BP1,PER2,PMEPA1,PTK6,PUM1,RPS6KA3,RPS7,STYX,UCHL5,USP25,VPS28,VPS35,ZC3H12D
GO:0046329	negative regulation of JNK cascade	4	33	0.0279	ENSP00000304226,ENSP00000337088,ENSP00000355866,ENSP00000451828	AKT1,DUSP10,HIPK3,MEN1
GO:0010033	response to organic substance	53	2815	0.0305	ENSP00000215832,ENSP00000228918,ENSP00000231454,ENSP00000244869,ENSP00000248071,ENSP00000250559,ENSP00000258149,ENSP00000259339,ENSP00000261797,ENSP00000262238,ENSP00000262441,ENSP00000264914,ENSP00000265087,ENSP00000274031,ENSP00000295379,ENSP00000306512,ENSP00000307900,ENSP00000309142,ENSP00000310219,ENSP00000311816,ENSP00000312649,ENSP00000315130,ENSP00000321445,ENSP00000327801,ENSP00000328777…	ACACA,AKT1,ANG,ARSB,BMP10,BMPR1A,CCL16,CIITA,CLU,CXCL8,DDX17,DUSP10,EFNA5,EREG,FICD,FOXO1,G6PD,GLP2R,GLUL,GPR29,HMGB1,HSPA6,IL5,KLF2,KLHL15,LTBR,MAPK1,MDM2,MEN1,MSC,NCOA3,NDST1,P4HB,PDE12,PMEPA1,PPARGC1B,PRKD2,PTK6,PUM1,QRFPR,RAD51,RAP1B,REST,RNMT,RPS6KA3,SEC31A,SETD7,STC2,TGFB2,TOR1B,TXNIP,UBE2D1,YY1
GO:0033692	cellular polysaccharide biosynthetic process	4	34	0.0305	ENSP00000254657,ENSP00000261797,ENSP00000298198,ENSP00000451828	AKT1,NDST1,PER2,PGM2L1
GO:0034614	cellular response to reactive oxygen species	7	124	0.0305	ENSP00000215832,ENSP00000248071,ENSP00000258149,ENSP00000312649,ENSP00000357986,ENSP00000368880,ENSP00000451828	AKT1,FOXO1,KLF2,MAPK1,MDM2,PLEKHA1,PPARGC1B
GO:0048731	system development	72	4144	0.0305	ENSP00000040584,ENSP00000164024,ENSP00000215832,ENSP00000228918,ENSP00000244769,ENSP00000244869,ENSP00000248071,ENSP00000249499,ENSP00000254657,ENSP00000258149,ENSP00000261797,ENSP00000262225,ENSP00000262238,ENSP00000263798,ENSP00000264914,ENSP00000265087,ENSP00000269593,ENSP00000271555,ENSP00000277895,ENSP00000278836,ENSP00000295379,ENSP00000298892,ENSP00000306512,ENSP00000307298,ENSP00000311816…	ABLIM1,ACVR1B,ADAMTS4,AKT1,AMBRA1,ANG,ARSB,ATXN1,BMP10,BMPR1A,CAPRIN2,CCNF,CELSR3,CLU,CNTNAP2,COL18A1,CXCL8,DDR2,DDX17,DUSP10,EFNA5,EREG,FEM1B,FKBP8,FOXO1,G6PD,GIGYF2,GLO1,GPR183,GPR29,HMGB1,HOXC8,HOXD9,IGFBP4,KCNJ10,KLF2,LBX1,LTBR,MAF,MAMLD1,MAPK1,MDM2,MEF2D,MEN1,MINPP1,MSC,MYO1D,MYRF,NDST1,PER2,PHACTR4,PIP4K2A,PLEKHA1,PPARGC1B,PRKD2,PTK6,RCAN1,REST,RPS6KA3,SF1,STC2,STK4,TGFB2,TMED2,TMEM2,TRIM10…
GO:0048660	regulation of smooth muscle cell proliferation	7	126	0.0323	ENSP00000244869,ENSP00000258149,ENSP00000271555,ENSP00000336762,ENSP00000361107,ENSP00000366604,ENSP00000451828	AKT1,ANG,BMPR1A,EREG,MDM2,MEF2D,SF1
GO:2000145	regulation of cell motility	21	807	0.0335	ENSP00000215832,ENSP00000244869,ENSP00000258149,ENSP00000264914,ENSP00000295379,ENSP00000306512,ENSP00000316527,ENSP00000343952,ENSP00000345347,ENSP00000347665,ENSP00000355866,ENSP00000355896,ENSP00000356899,ENSP00000361107,ENSP00000364585,ENSP00000365596,ENSP00000373772,ENSP00000393978,ENSP00000412189,ENSP00000442656,ENSP00000451828	ACVR1B,AKT1,ARSB,BMP10,BMPR1A,COL18A1,CXCL8,DDR2,DUSP10,EREG,GPR183,GPR29,HMGB1,MAPK1,MDM2,PGAM4,PRKD2,RCC2,RNF20,TGFB2,ZNF609
GO:1903362	regulation of cellular protein catabolic process	10	248	0.0336	ENSP00000258149,ENSP00000262384,ENSP00000299138,ENSP00000315130,ENSP00000339095,ENSP00000346599,ENSP00000356425,ENSP00000369217,ENSP00000383044,ENSP00000451828	AKT1,ARIH1,CLU,MDM2,N4BP1,RPS7,STYX,UCHL5,USP25,VPS35
GO:0048589	developmental growth	12	340	0.0343	ENSP00000244869,ENSP00000248071,ENSP00000262225,ENSP00000295379,ENSP00000328777,ENSP00000355896,ENSP00000356899,ENSP00000357986,ENSP00000360689,ENSP00000361107,ENSP00000387170,ENSP00000476767	BMP10,BMPR1A,DDR2,EFNA5,EREG,FKBP8,GIGYF2,KLF2,PLEKHA1,TGFB2,TMED2,TNKS2
GO:0032872	regulation of stress-activated MAPK cascade	9	208	0.0356	ENSP00000215832,ENSP00000228918,ENSP00000304226,ENSP00000337088,ENSP00000345347,ENSP00000355866,ENSP00000355896,ENSP00000368880,ENSP00000451828	AKT1,DUSP10,FOXO1,HIPK3,HMGB1,LTBR,MAPK1,MEN1,TGFB2
GO:0060393	regulation of pathway-restricted SMAD protein phosphorylation	5	63	0.0356	ENSP00000295379,ENSP00000345826,ENSP00000355896,ENSP00000361107,ENSP00000442656	ACVR1B,BMP10,BMPR1A,PMEPA1,TGFB2
GO:0061817	endoplasmic reticulum-plasma membrane tethering	2	3	0.0356	ENSP00000251527,ENSP00000267113	ESYT1,ESYT2
GO:0031331	positive regulation of cellular catabolic process	12	343	0.0357	ENSP00000258149,ENSP00000299138,ENSP00000315130,ENSP00000345347,ENSP00000365757,ENSP00000368880,ENSP00000369217,ENSP00000386616,ENSP00000387170,ENSP00000391723,ENSP00000431926,ENSP00000451828	AKT1,AMBRA1,ARIH1,CLU,FOXO1,GIGYF2,HMGB1,MDM2,PIP4K2A,PUM1,VPS35,ZC3H12D
GO:0048863	stem cell differentiation	7	131	0.0373	ENSP00000215832,ENSP00000294740,ENSP00000311816,ENSP00000355896,ENSP00000361107,ENSP00000362942,ENSP00000391723	BMPR1A,MAPK1,PHACTR4,PUM1,REST,TGFB2,ZNF281
GO:0048513	animal organ development	54	2926	0.0381	ENSP00000040584,ENSP00000215832,ENSP00000228918,ENSP00000244769,ENSP00000244869,ENSP00000248071,ENSP00000249499,ENSP00000258149,ENSP00000261797,ENSP00000262225,ENSP00000262238,ENSP00000263798,ENSP00000265087,ENSP00000271555,ENSP00000277895,ENSP00000295379,ENSP00000306512,ENSP00000307298,ENSP00000311816,ENSP00000312649,ENSP00000316527,ENSP00000321445,ENSP00000324527,ENSP00000327048,ENSP00000336762…	ABLIM1,ACVR1B,AKT1,ANG,ATXN1,BMP10,BMPR1A,CCNF,CNTNAP2,COL18A1,CXCL8,DDR2,DDX17,EREG,FEM1B,FKBP8,FOXO1,G6PD,GIGYF2,GLO1,GPR183,GPR29,HMGB1,HOXC8,HOXD9,KLF2,LBX1,LTBR,MAF,MAMLD1,MAPK1,MDM2,MEF2D,MEN1,MINPP1,MSC,MYO1D,NDST1,PHACTR4,PIP4K2A,PLEKHA1,PPARGC1B,REST,SF1,STC2,STK4,TGFB2,TMED2,TRIM10,TXNIP,TYRO3,UCHL5,YY1,ZNF609
GO:0006096	glycolytic process	4	38	0.0397	ENSP00000226253,ENSP00000298198,ENSP00000378669,ENSP00000412189	ALDOA,ALDOC,PGAM4,PGM2L1
GO:0033993	response to lipid	21	825	0.0397	ENSP00000215832,ENSP00000228918,ENSP00000258149,ENSP00000262238,ENSP00000265087,ENSP00000306512,ENSP00000311816,ENSP00000312649,ENSP00000328777,ENSP00000345347,ENSP00000345826,ENSP00000355866,ENSP00000355896,ENSP00000361066,ENSP00000368880,ENSP00000368884,ENSP00000380033,ENSP00000442460,ENSP00000451828,ENSP00000462521,ENSP00000483300	ACACA,AKT1,CXCL8,DDX17,DUSP10,EFNA5,FOXO1,HMGB1,LTBR,MAPK1,MDM2,NCOA3,PMEPA1,PPARGC1B,PTK6,REST,RPS6KA3,STC2,TGFB2,TXNIP,YY1
GO:0034249	negative regulation of cellular amide metabolic process	7	133	0.0397	ENSP00000298892,ENSP00000315130,ENSP00000336762,ENSP00000386616,ENSP00000387170,ENSP00000391723,ENSP00000410584	ANG,CAPRIN2,CELF4,CLU,GIGYF2,PUM1,ZC3H12D
GO:0035966	response to topologically incorrect protein	8	172	0.0397	ENSP00000259339,ENSP00000265087,ENSP00000306512,ENSP00000310219,ENSP00000315130,ENSP00000332791,ENSP00000378721,ENSP00000446479	CLU,CXCL8,FICD,HSPA6,KLHL15,SEC31A,STC2,TOR1B
GO:0006090	pyruvate metabolic process	5	66	0.0404	ENSP00000226253,ENSP00000298198,ENSP00000362463,ENSP00000378669,ENSP00000412189	ALDOA,ALDOC,GLO1,PGAM4,PGM2L1
GO:0006796	phosphate-containing compound metabolic process	41	2065	0.0404	ENSP00000215832,ENSP00000225573,ENSP00000226253,ENSP00000231454,ENSP00000238651,ENSP00000244869,ENSP00000258418,ENSP00000259037,ENSP00000263798,ENSP00000266517,ENSP00000295379,ENSP00000298198,ENSP00000304226,ENSP00000312995,ENSP00000322524,ENSP00000337088,ENSP00000346599,ENSP00000346921,ENSP00000355866,ENSP00000355896,ENSP00000356899,ENSP00000357973,ENSP00000357986,ENSP00000361064,ENSP00000361107…	ACACA,ACOT2,ACVR1B,AK2,AKT1,ALDOA,ALDOC,BMP10,BMPR1A,CAB39,CIITA,CLSPN,DCTPP1,DDR2,DUSP10,EREG,ETNK1,FRK,G6PD,HIPK3,IL5,LACE1,MAPK1,MEN1,MINPP1,NDUFB5,NT5C3A,PGAM4,PGM2L1,PIP4K2A,PLEKHA1,PNPO,PRKD2,PTK6,RPS6KA3,STK4,STYX,TGFB2,TYRO3,UQCRB,WEE1
GO:0018105	peptidyl-serine phosphorylation	8	173	0.0404	ENSP00000215832,ENSP00000258418,ENSP00000304226,ENSP00000312995,ENSP00000361892,ENSP00000368884,ENSP00000393978,ENSP00000451828	AKT1,CAB39,CLSPN,HIPK3,MAPK1,PRKD2,RPS6KA3,STK4
GO:0022010	central nervous system myelination	3	17	0.0404	ENSP00000278836,ENSP00000315130,ENSP00000357068	CLU,KCNJ10,MYRF
GO:1903313	positive regulation of mRNA metabolic process	5	66	0.0404	ENSP00000300291,ENSP00000386616,ENSP00000387170,ENSP00000391723,ENSP00000410584	CELF4,GIGYF2,NUDT21,PUM1,ZC3H12D
GO:0006757	ATP generation from ADP	4	39	0.0409	ENSP00000226253,ENSP00000298198,ENSP00000378669,ENSP00000412189	ALDOA,ALDOC,PGAM4,PGM2L1
GO:0040017	positive regulation of locomotion	15	503	0.0409	ENSP00000215832,ENSP00000258149,ENSP00000267202,ENSP00000299138,ENSP00000306512,ENSP00000316527,ENSP00000343952,ENSP00000345347,ENSP00000347665,ENSP00000355896,ENSP00000356899,ENSP00000393978,ENSP00000412189,ENSP00000442656,ENSP00000451828	ACVR1B,AKT1,COL18A1,CXCL8,DDR2,GPR29,HMGB1,MAPK1,MDM2,PGAM4,PRKD2,TGFB2,VPS35,VPS37B,ZNF609
GO:0070887	cellular response to chemical stimulus	50	2672	0.0409	ENSP00000215832,ENSP00000217515,ENSP00000228918,ENSP00000231454,ENSP00000244869,ENSP00000248071,ENSP00000250559,ENSP00000258149,ENSP00000261797,ENSP00000262238,ENSP00000262367,ENSP00000262441,ENSP00000265087,ENSP00000295379,ENSP00000306512,ENSP00000309142,ENSP00000311816,ENSP00000312649,ENSP00000321445,ENSP00000326563,ENSP00000327801,ENSP00000328777,ENSP00000332791,ENSP00000337088,ENSP00000343952…	ACACA,AKT1,BMP10,BMPR1A,CCL16,CIITA,CREBBP,CXCL8,DDX17,EFNA5,EREG,FOXO1,G6PD,GLP2R,GPR183,GPR29,HMGB1,IL5,KDM3B,KLF2,KLHL15,LTBR,MAPK1,MDM2,MDM4,MEN1,MSC,NCOA3,NDST1,P4HB,PDE12,PLEKHA1,PLEKHG5,PMEPA1,PPARGC1B,PRKD2,PTK6,PUM1,QRFPR,RAD51,RAP1B,REST,RNMT,SEC31A,SRXN1,STC2,TGFB2,TXNL1,UBE2D1,YY1
GO:1903050	regulation of proteolysis involved in cellular protein catabolic process	9	216	0.0409	ENSP00000258149,ENSP00000262384,ENSP00000315130,ENSP00000339095,ENSP00000346599,ENSP00000356425,ENSP00000369217,ENSP00000383044,ENSP00000451828	AKT1,ARIH1,CLU,MDM2,N4BP1,RPS7,STYX,UCHL5,USP25
GO:0071407	cellular response to organic cyclic compound	15	505	0.0416	ENSP00000215832,ENSP00000248071,ENSP00000250559,ENSP00000258149,ENSP00000309142,ENSP00000311816,ENSP00000312649,ENSP00000328777,ENSP00000345826,ENSP00000361066,ENSP00000368880,ENSP00000372088,ENSP00000380033,ENSP00000391723,ENSP00000451828	AKT1,DDX17,EFNA5,FOXO1,KLF2,MAPK1,MDM2,NCOA3,PDE12,PMEPA1,PPARGC1B,PUM1,RAD51,RAP1B,REST
GO:0032502	developmental process	88	5401	0.0421	ENSP00000040584,ENSP00000164024,ENSP00000215832,ENSP00000226253,ENSP00000228918,ENSP00000244769,ENSP00000244869,ENSP00000248071,ENSP00000249499,ENSP00000250559,ENSP00000254657,ENSP00000258149,ENSP00000261797,ENSP00000261889,ENSP00000262225,ENSP00000262238,ENSP00000262367,ENSP00000263798,ENSP00000264914,ENSP00000265087,ENSP00000266304,ENSP00000269593,ENSP00000271555,ENSP00000277895,ENSP00000278836…	ABLIM1,ACVR1B,ADAMTS4,AKT1,ALDOC,AMBRA1,ANG,ARSB,ATXN1,BMP10,BMPR1A,CAPRIN2,CCNF,CELF4,CELSR3,CEP152,CLU,CNTNAP2,COL18A1,CREBBP,CXCL8,DDR2,DDX17,DUSP10,EFNA5,ELK4,EREG,FEM1B,FKBP8,FOXO1,FRK,G6PD,GIGYF2,GLO1,GPR183,GPR29,HMGB1,HOXC8,HOXD9,IGFBP4,KCNJ10,KLF2,LBX1,LSM14A,LTBR,MAF,MAMLD1,MAPK1,MDM2,MEF2D,MEN1,MINPP1,MSC,MYO1D,MYRF,NCOA3,NDST1,NUDT21,PER2,PHACTR4,PIP4K2A,PLEKHA1,PPARGC1B,PRKD2,PTK6,PU…
GO:0031397	negative regulation of protein ubiquitination	5	68	0.0428	ENSP00000254657,ENSP00000262384,ENSP00000339095,ENSP00000366565,ENSP00000451828	AKT1,N4BP1,PER2,RPS7,VPS28
GO:0006397	mRNA processing	14	456	0.0429	ENSP00000215829,ENSP00000217109,ENSP00000300291,ENSP00000309142,ENSP00000325377,ENSP00000326261,ENSP00000351141,ENSP00000358478,ENSP00000366604,ENSP00000372804,ENSP00000380033,ENSP00000401721,ENSP00000410584,ENSP00000463058	CELF4,CSTF1,DDX17,NUDT21,PAN2,PDE12,RBM8A,RNMT,SF1,SNRPD3,SRRM1,TTF2,WDR33,WTAP
GO:0006913	nucleocytoplasmic transport	10	263	0.0429	ENSP00000215829,ENSP00000244769,ENSP00000325377,ENSP00000326261,ENSP00000346599,ENSP00000354742,ENSP00000451828,ENSP00000462521,ENSP00000463058,ENSP00000481575	AKT1,ATXN1,IPO9,POM121C,RBM8A,SNRPD3,SRRM1,STYX,TXNIP,WDR33
GO:0050793	regulation of developmental process	46	2416	0.0437	ENSP00000164024,ENSP00000215832,ENSP00000231454,ENSP00000244869,ENSP00000248071,ENSP00000254657,ENSP00000258149,ENSP00000262367,ENSP00000264914,ENSP00000265087,ENSP00000278836,ENSP00000295379,ENSP00000298892,ENSP00000299138,ENSP00000300291,ENSP00000306512,ENSP00000311816,ENSP00000312649,ENSP00000316527,ENSP00000316578,ENSP00000327048,ENSP00000328777,ENSP00000337088,ENSP00000345347,ENSP00000355866…	ACVR1B,AKT1,ALDOA,ARSB,BMP10,BMPR1A,CAPRIN2,CELF4,CELSR3,CREBBP,CXCL8,DDR2,DDX17,DUSP10,EFNA5,EREG,FOXO1,G6PD,GPR183,HMGB1,IL5,KLF2,LBX1,MAF,MAPK1,MDM2,MEN1,MYRF,NCOA3,NUDT21,PER2,PPARGC1B,PRKD2,PTK6,RCC2,REST,RPS6KA3,STC2,STK4,SUZ12,TGFB2,TMEM2,TNKS2,TSC22D3,VPS35,ZNF609
GO:0009966	regulation of signal transduction	55	3033	0.044	ENSP00000215832,ENSP00000228918,ENSP00000231454,ENSP00000244869,ENSP00000250559,ENSP00000258149,ENSP00000261797,ENSP00000262367,ENSP00000263798,ENSP00000265087,ENSP00000269593,ENSP00000270458,ENSP00000295379,ENSP00000298892,ENSP00000299138,ENSP00000304226,ENSP00000306512,ENSP00000307298,ENSP00000311219,ENSP00000315130,ENSP00000327801,ENSP00000328777,ENSP00000337088,ENSP00000339095,ENSP00000340594…	ACVR1B,AKT1,BMP10,BMPR1A,CACNG8,CAPRIN2,CCL16,CELF4,CLU,CREBBP,CXCL8,DUSP10,EFNA5,EREG,FEM1B,FICD,FKBP8,FOXO1,GPR183,HIPK3,HMGB1,IGFBP4,IL5,LSM14A,LTBR,MAML3,MAPK1,MDM2,MDM4,MEN1,NCOA3,NDST1,P4HB,PHACTR4,PIP4K2A,PLEKHA1,PLEKHG5,PMEPA1,PRKD2,PTK6,PUM1,RAP1B,RCAN1,RDH11,RPS7,SHISA9,STC2,STK4,STYX,SYDE2,TGFB2,TNKS2,TRIM59,TYRO3,VPS35
GO:0090100	positive regulation of transmembrane receptor protein serine/threonine kinase signaling pathway	6	102	0.044	ENSP00000295379,ENSP00000337088,ENSP00000355896,ENSP00000361107,ENSP00000442656,ENSP00000476767	ACVR1B,BMP10,BMPR1A,FKBP8,MEN1,TGFB2
GO:0032286	central nervous system myelin maintenance	2	4	0.0441	ENSP00000278836,ENSP00000315130	CLU,MYRF
GO:0048869	cellular developmental process	62	3533	0.0459	ENSP00000040584,ENSP00000164024,ENSP00000215832,ENSP00000226253,ENSP00000228918,ENSP00000244869,ENSP00000248071,ENSP00000249499,ENSP00000250559,ENSP00000254657,ENSP00000258149,ENSP00000261889,ENSP00000262238,ENSP00000263798,ENSP00000264914,ENSP00000271555,ENSP00000278836,ENSP00000294740,ENSP00000295379,ENSP00000298892,ENSP00000300291,ENSP00000307298,ENSP00000311816,ENSP00000315130,ENSP00000316527…	AKT1,ALDOC,AMBRA1,ANG,ARSB,BMP10,BMPR1A,CAPRIN2,CELF4,CELSR3,CEP152,CLU,CNTNAP2,COL18A1,DDX17,DUSP10,EFNA5,ELK4,EREG,FEM1B,FKBP8,FOXO1,FRK,G6PD,GIGYF2,GLO1,GPR183,GPR29,HMGB1,HOXC8,HOXD9,KCNJ10,KLF2,LBX1,LTBR,MAF,MAPK1,MDM2,MEF2D,MEN1,MYRF,NCOA3,NUDT21,PER2,PHACTR4,PIP4K2A,PLEKHA1,PTK6,PUM1,RAP1B,REST,SF1,SNX1,STK4,TGFB2,TRIM10,TXNIP,TYRO3,WEE1,YY1,ZNF281,ZNF609
GO:0002407	dendritic cell chemotaxis	3	19	0.047	ENSP00000343952,ENSP00000345347,ENSP00000365596	GPR183,GPR29,HMGB1
GO:0000381	regulation of alternative mRNA splicing, via spliceosome	4	42	0.0472	ENSP00000351141,ENSP00000380033,ENSP00000410584,ENSP00000463058	CELF4,DDX17,RBM8A,WTAP
GO:0010646	regulation of cell communication	59	3327	0.0472	ENSP00000215832,ENSP00000228918,ENSP00000231454,ENSP00000244869,ENSP00000250559,ENSP00000254657,ENSP00000258149,ENSP00000261797,ENSP00000262367,ENSP00000263798,ENSP00000265087,ENSP00000269593,ENSP00000270458,ENSP00000295379,ENSP00000298892,ENSP00000299138,ENSP00000304226,ENSP00000306512,ENSP00000307298,ENSP00000307900,ENSP00000311219,ENSP00000311816,ENSP00000315130,ENSP00000327801,ENSP00000328777…	ACVR1B,AKT1,BMP10,BMPR1A,CACNG8,CAPRIN2,CCL16,CELF4,CLU,CREBBP,CXCL8,DUSP10,EFNA5,EREG,FEM1B,FICD,FKBP8,FOXO1,GLUL,GPR183,HIPK3,HMGB1,IGFBP4,IL5,KCNJ10,LSM14A,LTBR,MAML3,MAPK1,MDM2,MDM4,MEN1,NCOA3,NDST1,P4HB,PER2,PHACTR4,PIP4K2A,PLEKHA1,PLEKHG5,PMEPA1,PRKD2,PTK6,PUM1,RAP1B,RCAN1,RDH11,REST,RPS7,SHISA9,STC2,STK4,STYX,SYDE2,TGFB2,TNKS2,TRIM59,TYRO3,VPS35
GO:0042866	pyruvate biosynthetic process	4	42	0.0472	ENSP00000226253,ENSP00000298198,ENSP00000378669,ENSP00000412189	ALDOA,ALDOC,PGAM4,PGM2L1
GO:0006325	chromatin organization	18	683	0.0497	ENSP00000254657,ENSP00000258484,ENSP00000262367,ENSP00000274031,ENSP00000311816,ENSP00000316578,ENSP00000326563,ENSP00000337088,ENSP00000344547,ENSP00000345347,ENSP00000350681,ENSP00000351589,ENSP00000359295,ENSP00000361066,ENSP00000361219,ENSP00000373772,ENSP00000379894,ENSP00000398410	CREBBP,DR1,ELK4,EPC2,GTF3C4,HIST1H2AI,HMGB1,KDM3B,KDM8,MEN1,NCOA3,PER2,PTMA,REST,RNF20,SETD7,SUZ12,UBN1
GO:0009725	response to hormone	21	854	0.0497	ENSP00000244869,ENSP00000250559,ENSP00000258149,ENSP00000262238,ENSP00000262441,ENSP00000265087,ENSP00000311816,ENSP00000312649,ENSP00000328777,ENSP00000336762,ENSP00000337088,ENSP00000345347,ENSP00000345826,ENSP00000355896,ENSP00000361066,ENSP00000368880,ENSP00000377948,ENSP00000380033,ENSP00000451828,ENSP00000462521,ENSP00000483300	ACACA,AKT1,ANG,DDX17,EFNA5,EREG,FOXO1,GLP2R,HMGB1,MDM2,MEN1,NCOA3,PMEPA1,PPARGC1B,QRFPR,RAP1B,REST,STC2,TGFB2,TXNIP,YY1
GO:0072525	pyridine-containing compound biosynthetic process	5	72	0.0497	ENSP00000225573,ENSP00000226253,ENSP00000298198,ENSP00000378669,ENSP00000412189	ALDOA,ALDOC,PGAM4,PGM2L1,PNPO

## Sheet: Molecular Function
#term ID	term description	observed gene count	background gene count	false discovery rate	matching proteins in your network (IDs)	matching proteins in your network (labels)
GO:0097159	organic cyclic compound binding	111	5382	7.08e-07	ENSP00000040584,ENSP00000215829,ENSP00000215832,ENSP00000225388,ENSP00000225573,ENSP00000244769,ENSP00000248071,ENSP00000249499,ENSP00000250559,ENSP00000254657,ENSP00000256496,ENSP00000258149,ENSP00000259339,ENSP00000262238,ENSP00000262367,ENSP00000262442,ENSP00000263795,ENSP00000263798,ENSP00000264552,ENSP00000265087,ENSP00000266304,ENSP00000266517,ENSP00000266732,ENSP00000271555,ENSP00000273375…	ACACA,ACVR1B,AK2,AKT1,ANG,ARGFX,ARL4C,ARL8B,ATXN1,BMPR1A,CACNA1B,CAPRIN2,CELF4,CHTF8,CIITA,CLSPN,CNBP,CRAMP1L,CREBBP,CYP20A1,DCTPP1,DDR2,DDX17,DNAH8,DNAH9,DR1,ELK4,ETNK1,FICD,FIGN,FKBP8,FOXO1,FRK,G6PD,GLUL,GPR183,GTF3C4,HES2,HIPK3,HIST1H2AI,HMGB1,HOXC8,HOXD9,HSF2,HSPA6,KCNJ10,KDM3B,KLF2,LACE1,LBX1,LDHD,LIN54,LSM14A,MAF,MAPK1,MDM2,MEF2D,MEN1,MSC,MYO1D,MYRF,NSUN4,NT5C3A,NUDT21,NUFIP2,PAN2,PER2,PIP4…
GO:1901363	heterocyclic compound binding	110	5305	7.08e-07	ENSP00000040584,ENSP00000215829,ENSP00000215832,ENSP00000225388,ENSP00000225573,ENSP00000244769,ENSP00000248071,ENSP00000249499,ENSP00000250559,ENSP00000254657,ENSP00000256496,ENSP00000258149,ENSP00000259339,ENSP00000262238,ENSP00000262367,ENSP00000262442,ENSP00000263795,ENSP00000263798,ENSP00000264552,ENSP00000265087,ENSP00000266304,ENSP00000266517,ENSP00000266732,ENSP00000271555,ENSP00000273375…	ACACA,ACVR1B,AK2,AKT1,ANG,ARGFX,ARL4C,ARL8B,ATXN1,BMPR1A,CACNA1B,CAPRIN2,CELF4,CHTF8,CIITA,CLSPN,CNBP,CRAMP1L,CREBBP,CYP20A1,DCTPP1,DDR2,DDX17,DNAH8,DNAH9,DR1,ELK4,ETNK1,FICD,FIGN,FKBP8,FOXO1,FRK,G6PD,GLUL,GTF3C4,HES2,HIPK3,HIST1H2AI,HMGB1,HOXC8,HOXD9,HSF2,HSPA6,KCNJ10,KDM3B,KLF2,LACE1,LBX1,LDHD,LIN54,LSM14A,MAF,MAPK1,MDM2,MEF2D,MEN1,MSC,MYO1D,MYRF,NSUN4,NT5C3A,NUDT21,NUFIP2,PAN2,PER2,PIP4K2A,PNP…
GO:0005488	binding	185	11878	4.3e-05	ENSP00000040584,ENSP00000164024,ENSP00000215829,ENSP00000215832,ENSP00000225388,ENSP00000225573,ENSP00000226253,ENSP00000228918,ENSP00000231454,ENSP00000238651,ENSP00000244769,ENSP00000244869,ENSP00000246006,ENSP00000248071,ENSP00000249499,ENSP00000250559,ENSP00000251527,ENSP00000254657,ENSP00000256496,ENSP00000258149,ENSP00000258418,ENSP00000259339,ENSP00000261889,ENSP00000262238,ENSP00000262367…	ABLIM1,ACACA,ACOT2,ACVR1B,ADAMTS4,AK2,AKT1,ALDOA,ALDOC,AMBRA1,ANG,ANO4,ARGFX,ARIH1,ARL4C,ARL8B,ARSB,ASGR1,ATXN1,BMP10,BMPR1A,C9orf3,CAB39,CACNA1B,CAPRIN2,CCL16,CD93,CELF4,CELSR3,CEP152,CHTF8,CIITA,CLSPN,CLU,CNBP,CNTNAP2,COL18A1,CRAMP1L,CREBBP,CXCL8,CYP20A1,DAZAP2,DCTPP1,DDR2,DDX17,DNAH8,DNAH9,DR1,DUSP10,EFNA5,ELK4,EREG,ESYT1,ESYT2,ETNK1,FEM1B,FIBCD1,FICD,FIGN,FKBP8,FOXO1,FRK,G6PD,GIGYF2,GLO1,GLUL…
GO:0000400	four-way junction DNA binding	4	10	0.0029	ENSP00000262238,ENSP00000337088,ENSP00000345347,ENSP00000372088	HMGB1,MEN1,RAD51,YY1
GO:0003824	catalytic activity	100	5592	0.0029	ENSP00000215832,ENSP00000217515,ENSP00000225573,ENSP00000226253,ENSP00000231454,ENSP00000238651,ENSP00000244869,ENSP00000250559,ENSP00000256496,ENSP00000258149,ENSP00000258418,ENSP00000259037,ENSP00000259339,ENSP00000261797,ENSP00000262367,ENSP00000262442,ENSP00000263798,ENSP00000264552,ENSP00000264914,ENSP00000266517,ENSP00000273067,ENSP00000274031,ENSP00000278836,ENSP00000298130,ENSP00000298198…	ACACA,ACOT2,ACVR1B,ADAMTS4,AK2,AKT1,ALDOA,ALDOC,ANG,ARIH1,ARL4C,ARL8B,ARSB,BMPR1A,C9orf3,CAB39,CCNF,CIITA,CREBBP,CYP20A1,DCTPP1,DDR2,DDX17,DNAH8,DNAH9,DPY19L3,DUSP10,EREG,ETNK1,FBXL7,FEM1B,FICD,FKBP8,FRK,G6PD,GLO1,GLUL,GTF3C4,HIPK3,HMGB1,HSD11B1L,HSPA6,IL5,KDM3B,KDM8,LACE1,LDHD,LGSN,MAPK1,MARCH4,MDM2,MDM4,MINPP1,MYO1D,MYRF,NAT8L,NCOA3,NDST1,NDUFB5,NSUN4,NT5C3A,NUDT21,P4HB,PAN2,PDE12,PGAM4,PGM2L1,…
GO:0005515	protein binding	113	6605	0.0029	ENSP00000215829,ENSP00000215832,ENSP00000225573,ENSP00000226253,ENSP00000228918,ENSP00000231454,ENSP00000238651,ENSP00000244769,ENSP00000244869,ENSP00000246006,ENSP00000251527,ENSP00000256496,ENSP00000258149,ENSP00000258418,ENSP00000261889,ENSP00000262238,ENSP00000262367,ENSP00000262442,ENSP00000263798,ENSP00000264552,ENSP00000265087,ENSP00000266732,ENSP00000267113,ENSP00000267202,ENSP00000269299…	ABLIM1,ACACA,ACOT2,ACVR1B,ADAMTS4,AKT1,ALDOA,ALDOC,AMBRA1,ANG,ANO4,ARIH1,ARL4C,ARL8B,ASGR1,ATXN1,BMP10,BMPR1A,CAB39,CACNA1B,CAPRIN2,CCL16,CD93,CEP152,CIITA,CLU,CNTNAP2,COL18A1,CREBBP,CXCL8,DAZAP2,DCTPP1,DNAH8,DNAH9,DR1,DUSP10,EFNA5,EREG,ESYT1,ESYT2,FEM1B,FICD,FIGN,FKBP8,FOXO1,FRK,G6PD,GIGYF2,GLUL,GPR29,HES2,HIST1H2AI,HMGB1,HSF2,HSPA6,IGFBP4,IL5,IPO9,LTBR,MAPK1,MDM2,MDM4,MEF2D,MEN1,MSC,MYO1D,MYRF,…
GO:0000166	nucleotide binding	47	2097	0.005	ENSP00000215832,ENSP00000225573,ENSP00000250559,ENSP00000256496,ENSP00000259339,ENSP00000262442,ENSP00000263798,ENSP00000264552,ENSP00000266517,ENSP00000273375,ENSP00000300051,ENSP00000304226,ENSP00000307900,ENSP00000310219,ENSP00000322524,ENSP00000324527,ENSP00000333363,ENSP00000333836,ENSP00000339754,ENSP00000346921,ENSP00000353444,ENSP00000356899,ENSP00000357068,ENSP00000357973,ENSP00000358478…	ACACA,ACVR1B,AK2,AKT1,ARL4C,ARL8B,BMPR1A,CACNA1B,CIITA,DCTPP1,DDR2,DDX17,DNAH8,DNAH9,ETNK1,FICD,FIGN,FRK,G6PD,GLUL,HIPK3,HSPA6,KCNJ10,LACE1,LDHD,MAPK1,MYO1D,NT5C3A,PIP4K2A,PNPO,PRKD2,PTK6,RAB5B,RABL3,RAD51,RAP1B,RARS2,RPS6KA3,SRXN1,STK4,TOR1B,TTF2,TUBB2A,TYRO3,UBE2D1,UBE2S,WEE1
GO:0005524	ATP binding	36	1462	0.005	ENSP00000215832,ENSP00000259339,ENSP00000262442,ENSP00000263798,ENSP00000264552,ENSP00000266517,ENSP00000304226,ENSP00000307900,ENSP00000310219,ENSP00000324527,ENSP00000333363,ENSP00000333836,ENSP00000346921,ENSP00000356899,ENSP00000357068,ENSP00000357973,ENSP00000358478,ENSP00000358549,ENSP00000360423,ENSP00000361107,ENSP00000361892,ENSP00000363019,ENSP00000365757,ENSP00000368884,ENSP00000371388…	ACACA,ACVR1B,AK2,AKT1,BMPR1A,CACNA1B,CIITA,DDR2,DDX17,DNAH8,DNAH9,ETNK1,FICD,FIGN,FRK,GLUL,HIPK3,HSPA6,KCNJ10,LACE1,MAPK1,MYO1D,PIP4K2A,PRKD2,PTK6,RAD51,RARS2,RPS6KA3,SRXN1,STK4,TOR1B,TTF2,TYRO3,UBE2D1,UBE2S,WEE1
GO:0032553	ribonucleotide binding	43	1868	0.005	ENSP00000215832,ENSP00000225573,ENSP00000250559,ENSP00000256496,ENSP00000259339,ENSP00000262442,ENSP00000263798,ENSP00000264552,ENSP00000266517,ENSP00000273375,ENSP00000304226,ENSP00000307900,ENSP00000310219,ENSP00000324527,ENSP00000333363,ENSP00000333836,ENSP00000339754,ENSP00000346921,ENSP00000353444,ENSP00000356899,ENSP00000357068,ENSP00000357973,ENSP00000358478,ENSP00000358549,ENSP00000360423…	ACACA,ACVR1B,AK2,AKT1,ARL4C,ARL8B,BMPR1A,CACNA1B,CIITA,DDR2,DDX17,DNAH8,DNAH9,ETNK1,FICD,FIGN,FRK,GLUL,HIPK3,HSPA6,KCNJ10,LACE1,MAPK1,MYO1D,PIP4K2A,PNPO,PRKD2,PTK6,RAB5B,RABL3,RAD51,RAP1B,RARS2,RPS6KA3,SRXN1,STK4,TOR1B,TTF2,TUBB2A,TYRO3,UBE2D1,UBE2S,WEE1
GO:0035639	purine ribonucleoside triphosphate binding	42	1794	0.005	ENSP00000215832,ENSP00000250559,ENSP00000256496,ENSP00000259339,ENSP00000262442,ENSP00000263798,ENSP00000264552,ENSP00000266517,ENSP00000273375,ENSP00000304226,ENSP00000307900,ENSP00000310219,ENSP00000324527,ENSP00000333363,ENSP00000333836,ENSP00000339754,ENSP00000346921,ENSP00000353444,ENSP00000356899,ENSP00000357068,ENSP00000357973,ENSP00000358478,ENSP00000358549,ENSP00000360423,ENSP00000361107…	ACACA,ACVR1B,AK2,AKT1,ARL4C,ARL8B,BMPR1A,CACNA1B,CIITA,DDR2,DDX17,DNAH8,DNAH9,ETNK1,FICD,FIGN,FRK,GLUL,HIPK3,HSPA6,KCNJ10,LACE1,MAPK1,MYO1D,PIP4K2A,PRKD2,PTK6,RAB5B,RABL3,RAD51,RAP1B,RARS2,RPS6KA3,SRXN1,STK4,TOR1B,TTF2,TUBB2A,TYRO3,UBE2D1,UBE2S,WEE1
GO:0032555	purine ribonucleotide binding	42	1853	0.0061	ENSP00000215832,ENSP00000250559,ENSP00000256496,ENSP00000259339,ENSP00000262442,ENSP00000263798,ENSP00000264552,ENSP00000266517,ENSP00000273375,ENSP00000304226,ENSP00000307900,ENSP00000310219,ENSP00000324527,ENSP00000333363,ENSP00000333836,ENSP00000339754,ENSP00000346921,ENSP00000353444,ENSP00000356899,ENSP00000357068,ENSP00000357973,ENSP00000358478,ENSP00000358549,ENSP00000360423,ENSP00000361107…	ACACA,ACVR1B,AK2,AKT1,ARL4C,ARL8B,BMPR1A,CACNA1B,CIITA,DDR2,DDX17,DNAH8,DNAH9,ETNK1,FICD,FIGN,FRK,GLUL,HIPK3,HSPA6,KCNJ10,LACE1,MAPK1,MYO1D,PIP4K2A,PRKD2,PTK6,RAB5B,RABL3,RAD51,RAP1B,RARS2,RPS6KA3,SRXN1,STK4,TOR1B,TTF2,TUBB2A,TYRO3,UBE2D1,UBE2S,WEE1
GO:0097367	carbohydrate derivative binding	47	2163	0.0061	ENSP00000215832,ENSP00000225573,ENSP00000250559,ENSP00000256496,ENSP00000259339,ENSP00000262442,ENSP00000263798,ENSP00000264552,ENSP00000266517,ENSP00000273375,ENSP00000304226,ENSP00000307900,ENSP00000310219,ENSP00000322524,ENSP00000324527,ENSP00000333363,ENSP00000333836,ENSP00000336762,ENSP00000339754,ENSP00000345347,ENSP00000346921,ENSP00000353444,ENSP00000356899,ENSP00000357068,ENSP00000357973…	ACACA,ACVR1B,AK2,AKT1,ANG,ARL4C,ARL8B,BMPR1A,CACNA1B,CIITA,DCTPP1,DDR2,DDX17,DNAH8,DNAH9,ETNK1,FIBCD1,FICD,FIGN,FRK,GLUL,HIPK3,HMGB1,HSPA6,KCNJ10,LACE1,MAPK1,MYO1D,PIP4K2A,PNPO,PRKD2,PTK6,RAB5B,RABL3,RAD51,RAP1B,RARS2,RPS6KA3,SRXN1,STK4,TOR1B,TTF2,TUBB2A,TYRO3,UBE2D1,UBE2S,WEE1
GO:0003676	nucleic acid binding	64	3332	0.007	ENSP00000040584,ENSP00000215829,ENSP00000215832,ENSP00000225388,ENSP00000244769,ENSP00000248071,ENSP00000249499,ENSP00000254657,ENSP00000258149,ENSP00000262238,ENSP00000262367,ENSP00000263795,ENSP00000266304,ENSP00000266732,ENSP00000271555,ENSP00000278836,ENSP00000294740,ENSP00000298892,ENSP00000300291,ENSP00000311816,ENSP00000312649,ENSP00000312995,ENSP00000316527,ENSP00000316578,ENSP00000321445…	ANG,ARGFX,ATXN1,CAPRIN2,CELF4,CHTF8,CIITA,CLSPN,CNBP,CRAMP1L,CREBBP,DR1,ELK4,FOXO1,GTF3C4,HES2,HIST1H2AI,HMGB1,HOXC8,HOXD9,HSF2,KDM3B,KLF2,LBX1,LIN54,LSM14A,MAF,MAPK1,MDM2,MEF2D,MEN1,MSC,MYRF,NSUN4,NUDT21,NUFIP2,PAN2,PER2,PPARGC1B,PUM1,RAD51,RBM8A,RCAN1,REST,RNF20,RNMT,RPS7,SECISBP2L,SF1,SNRPD3,SRRM1,SUZ12,TEF,TMPO,TTF2,UBN1,WDR76,YY1,ZNF281,ZNF460,ZNF609,ZNF652,ZNF660,ZSCAN16
GO:0008144	drug binding	39	1710	0.007	ENSP00000215832,ENSP00000225573,ENSP00000259339,ENSP00000262442,ENSP00000263798,ENSP00000264552,ENSP00000266517,ENSP00000304226,ENSP00000307900,ENSP00000310219,ENSP00000324527,ENSP00000333363,ENSP00000333836,ENSP00000346921,ENSP00000356899,ENSP00000357068,ENSP00000357973,ENSP00000358478,ENSP00000358549,ENSP00000360423,ENSP00000361107,ENSP00000361413,ENSP00000361892,ENSP00000363019,ENSP00000365757…	ACACA,ACVR1B,AK2,AKT1,BMPR1A,CACNA1B,CIITA,DDR2,DDX17,DNAH8,DNAH9,ETNK1,FIBCD1,FICD,FIGN,FKBP8,FRK,GLUL,HIPK3,HSPA6,KCNJ10,LACE1,MAPK1,MYO1D,PIP4K2A,PNPO,PRKD2,PTK6,RAD51,RARS2,RPS6KA3,SRXN1,STK4,TOR1B,TTF2,TYRO3,UBE2D1,UBE2S,WEE1
GO:0016740	transferase activity	46	2250	0.0169	ENSP00000215832,ENSP00000231454,ENSP00000244869,ENSP00000258149,ENSP00000258418,ENSP00000261797,ENSP00000262367,ENSP00000263798,ENSP00000264552,ENSP00000266517,ENSP00000273067,ENSP00000274031,ENSP00000298130,ENSP00000298198,ENSP00000304226,ENSP00000307298,ENSP00000311219,ENSP00000316578,ENSP00000344937,ENSP00000346921,ENSP00000356150,ENSP00000356899,ENSP00000360689,ENSP00000361066,ENSP00000361107…	ACVR1B,AK2,AKT1,ARIH1,BMPR1A,CAB39,CCNF,CIITA,CREBBP,DDR2,DPY19L3,EREG,ETNK1,FBXL7,FEM1B,FICD,FRK,GTF3C4,HIPK3,IL5,MAPK1,MARCH4,MDM2,MDM4,NAT8L,NCOA3,NDST1,NSUN4,NT5C3A,PGM2L1,PIP4K2A,PRKD2,PTK6,RNF20,RNMT,RPS6KA3,SETD7,SPTSSA,STK4,SUZ12,TNKS2,TRIM59,TYRO3,UBE2D1,UBE2S,WEE1
GO:0004356	glutamate-ammonia ligase activity	2	2	0.0291	ENSP00000307900,ENSP00000359691	GLUL,LGSN
GO:0036094	small molecule binding	48	2460	0.0299	ENSP00000215832,ENSP00000225573,ENSP00000250559,ENSP00000256496,ENSP00000259339,ENSP00000262442,ENSP00000263798,ENSP00000264552,ENSP00000266517,ENSP00000273375,ENSP00000300051,ENSP00000304226,ENSP00000307900,ENSP00000310219,ENSP00000322524,ENSP00000324527,ENSP00000333363,ENSP00000333836,ENSP00000339754,ENSP00000346921,ENSP00000353444,ENSP00000356899,ENSP00000357068,ENSP00000357973,ENSP00000358478…	ACACA,ACVR1B,AK2,AKT1,ALDOA,ARL4C,ARL8B,BMPR1A,CACNA1B,CIITA,DCTPP1,DDR2,DDX17,DNAH8,DNAH9,ETNK1,FICD,FIGN,FRK,G6PD,GLUL,HIPK3,HSPA6,KCNJ10,LACE1,LDHD,MAPK1,MYO1D,NT5C3A,PIP4K2A,PNPO,PRKD2,PTK6,RAB5B,RABL3,RAD51,RAP1B,RARS2,RPS6KA3,SRXN1,STK4,TOR1B,TTF2,TUBB2A,TYRO3,UBE2D1,UBE2S,WEE1
GO:0003723	RNA binding	22	850	0.0313	ENSP00000215829,ENSP00000225388,ENSP00000244769,ENSP00000258149,ENSP00000262238,ENSP00000298892,ENSP00000300291,ENSP00000312649,ENSP00000316578,ENSP00000336762,ENSP00000339095,ENSP00000345347,ENSP00000366604,ENSP00000372804,ENSP00000373772,ENSP00000391723,ENSP00000410584,ENSP00000410769,ENSP00000419740,ENSP00000446271,ENSP00000453854,ENSP00000463058	ANG,ATXN1,CAPRIN2,CELF4,CNBP,HMGB1,LSM14A,MDM2,NSUN4,NUDT21,NUFIP2,PPARGC1B,PUM1,RBM8A,RNF20,RNMT,RPS7,SECISBP2L,SF1,SNRPD3,SUZ12,YY1
GO:0004332	fructose-bisphosphate aldolase activity	2	3	0.0404	ENSP00000226253,ENSP00000378669	ALDOA,ALDOC
GO:0140096	catalytic activity, acting on a protein	43	2176	0.0404	ENSP00000215832,ENSP00000231454,ENSP00000244869,ENSP00000258149,ENSP00000258418,ENSP00000263798,ENSP00000264552,ENSP00000273067,ENSP00000274031,ENSP00000278836,ENSP00000304226,ENSP00000307298,ENSP00000311219,ENSP00000311816,ENSP00000316578,ENSP00000326563,ENSP00000327801,ENSP00000346599,ENSP00000355866,ENSP00000356150,ENSP00000356425,ENSP00000356899,ENSP00000356975,ENSP00000361064,ENSP00000361107…	ACVR1B,ADAMTS4,AKT1,ARIH1,BMPR1A,C9orf3,CAB39,CCNF,DDR2,DUSP10,EREG,FBXL7,FEM1B,FICD,FKBP8,FRK,HIPK3,IL5,KDM3B,KDM8,MAPK1,MARCH4,MDM2,MDM4,MINPP1,MYRF,P4HB,PRKD2,PTK6,REST,RNF20,RPS6KA3,SETD7,STK4,STYX,SUZ12,TRIM59,TYRO3,UBE2D1,UBE2S,UCHL5,USP25,WEE1
GO:0003677	DNA binding	47	2457	0.0414	ENSP00000040584,ENSP00000215832,ENSP00000244769,ENSP00000248071,ENSP00000249499,ENSP00000254657,ENSP00000262238,ENSP00000262367,ENSP00000263795,ENSP00000266304,ENSP00000266732,ENSP00000271555,ENSP00000278836,ENSP00000294740,ENSP00000311816,ENSP00000312995,ENSP00000316578,ENSP00000321445,ENSP00000324605,ENSP00000326261,ENSP00000326563,ENSP00000327048,ENSP00000335578,ENSP00000336762,ENSP00000337088…	ANG,ARGFX,ATXN1,CHTF8,CIITA,CLSPN,CNBP,CRAMP1L,CREBBP,DR1,ELK4,FOXO1,GTF3C4,HES2,HIST1H2AI,HMGB1,HOXC8,HOXD9,HSF2,KDM3B,KLF2,LBX1,LIN54,LSM14A,MAF,MAPK1,MEF2D,MEN1,MSC,MYRF,PER2,RAD51,RCAN1,REST,SRRM1,SUZ12,TEF,TMPO,TTF2,UBN1,WDR76,YY1,ZNF281,ZNF460,ZNF652,ZNF660,ZSCAN16
GO:0016773	phosphotransferase activity, alcohol group as acceptor	20	767	0.0414	ENSP00000215832,ENSP00000231454,ENSP00000244869,ENSP00000258418,ENSP00000263798,ENSP00000266517,ENSP00000298198,ENSP00000304226,ENSP00000356899,ENSP00000361107,ENSP00000361892,ENSP00000365757,ENSP00000368884,ENSP00000393978,ENSP00000402084,ENSP00000442460,ENSP00000442656,ENSP00000451828,ENSP00000476145,ENSP00000484415	ACVR1B,AKT1,BMPR1A,CAB39,DDR2,EREG,ETNK1,FRK,HIPK3,IL5,MAPK1,NT5C3A,PGM2L1,PIP4K2A,PRKD2,PTK6,RPS6KA3,STK4,TYRO3,WEE1
GO:0019899	enzyme binding	43	2197	0.0414	ENSP00000215829,ENSP00000215832,ENSP00000228918,ENSP00000231454,ENSP00000244869,ENSP00000258149,ENSP00000258418,ENSP00000262238,ENSP00000264552,ENSP00000265087,ENSP00000271555,ENSP00000277575,ENSP00000300291,ENSP00000310219,ENSP00000315130,ENSP00000327801,ENSP00000336724,ENSP00000339095,ENSP00000345347,ENSP00000351589,ENSP00000354742,ENSP00000354778,ENSP00000355866,ENSP00000356150,ENSP00000356975…	ACVR1B,ADAMTS4,AKT1,AMBRA1,ARIH1,CAB39,CEP152,CLU,CNTNAP2,DAZAP2,DUSP10,EREG,FOXO1,HIST1H2AI,HMGB1,HSPA6,IL5,IPO9,LTBR,MAPK1,MDM2,MDM4,MEF2D,NCOA3,NKAIN1,NUDT21,P4HB,PHACTR4,PLEKHG5,PRKD2,RAD51,RCC2,RNF20,RPS7,SNRPD3,STC2,TBC1D22A,TNKS2,TXNIP,UBE2S,USP25,USP6NL,YY1
GO:0016301	kinase activity	21	835	0.0441	ENSP00000215832,ENSP00000231454,ENSP00000244869,ENSP00000258418,ENSP00000263798,ENSP00000266517,ENSP00000298198,ENSP00000304226,ENSP00000346921,ENSP00000356899,ENSP00000361107,ENSP00000361892,ENSP00000365757,ENSP00000368884,ENSP00000393978,ENSP00000402084,ENSP00000442460,ENSP00000442656,ENSP00000451828,ENSP00000476145,ENSP00000485010	ACVR1B,AK2,AKT1,BMPR1A,CAB39,CIITA,DDR2,EREG,ETNK1,FRK,HIPK3,IL5,MAPK1,PGM2L1,PIP4K2A,PRKD2,PTK6,RPS6KA3,STK4,TYRO3,WEE1
GO:0031625	ubiquitin protein ligase binding	11	311	0.046	ENSP00000228918,ENSP00000258149,ENSP00000264552,ENSP00000315130,ENSP00000368880,ENSP00000369217,ENSP00000373772,ENSP00000383044,ENSP00000431926,ENSP00000442656,ENSP00000462521	ACVR1B,AMBRA1,ARIH1,CLU,FOXO1,LTBR,MDM2,RNF20,TXNIP,UBE2S,USP25

## Sheet: Cellular Component
#term ID	term description	observed gene count	background gene count	false discovery rate	matching proteins in your network (IDs)	matching proteins in your network (labels)
GO:0043226	organelle	204	12432	4.17e-10	ENSP00000040584,ENSP00000215829,ENSP00000215832,ENSP00000217109,ENSP00000217515,ENSP00000225388,ENSP00000225573,ENSP00000226253,ENSP00000228918,ENSP00000238651,ENSP00000243389,ENSP00000243706,ENSP00000244769,ENSP00000246006,ENSP00000248071,ENSP00000249499,ENSP00000250559,ENSP00000251527,ENSP00000254657,ENSP00000256496,ENSP00000258149,ENSP00000258418,ENSP00000258484,ENSP00000259037,ENSP00000259339…	ABLIM1,ACACA,ACOT2,ADAMTS4,AK2,AKT1,ALDOA,ALDOC,AMBRA1,ANG,AP3B2,ARGFX,ARIH1,ARL4C,ARL8B,ARSB,ATXN1,BCL2L15,BMP10,C9orf3,CAB39,CACNG8,CAPRIN2,CCNF,CD93,CELF4,CEP152,CHTF8,CIITA,CLSPN,CLU,CNBP,CNTNAP2,COL18A1,CRAMP1L,CREBBP,CSTF1,CXorf23,CXorf56,DAZAP2,DCTPP1,DDR2,DDX17,DNAH8,DNAH9,DPY19L3,DR1,DUSP10,ELK4,EPC2,ESYT1,ESYT2,ETNK1,FAM9C,FBXL7,FEM1B,FICD,FIGN,FKBP8,FOXL2NB,FOXO1,FRK,G6PD,GIGYF2,GLO1,G…
GO:0043227	membrane-bounded organelle	192	11244	4.17e-10	ENSP00000040584,ENSP00000215829,ENSP00000215832,ENSP00000217109,ENSP00000217515,ENSP00000225388,ENSP00000225573,ENSP00000226253,ENSP00000228918,ENSP00000238651,ENSP00000243389,ENSP00000243706,ENSP00000244769,ENSP00000246006,ENSP00000248071,ENSP00000249499,ENSP00000250559,ENSP00000251527,ENSP00000254657,ENSP00000256496,ENSP00000258149,ENSP00000258418,ENSP00000258484,ENSP00000259037,ENSP00000259339…	ACACA,ACOT2,ADAMTS4,AK2,AKT1,ALDOA,ALDOC,AMBRA1,ANG,AP3B2,ARGFX,ARIH1,ARL4C,ARL8B,ARSB,ATXN1,BCL2L15,C9orf3,CAB39,CACNG8,CAPRIN2,CCNF,CD93,CELF4,CEP152,CHTF8,CIITA,CLSPN,CLU,CNBP,CNTNAP2,COL18A1,CRAMP1L,CREBBP,CSTF1,CXorf23,CXorf56,DAZAP2,DCTPP1,DDX17,DPY19L3,DR1,DUSP10,ELK4,EPC2,ESYT1,ESYT2,ETNK1,FAM9C,FEM1B,FICD,FIGN,FKBP8,FOXL2NB,FOXO1,FRK,G6PD,GIGYF2,GLO1,GLUL,GTF3C4,HAUS3,HES2,HIPK3,HIST1H2A…
GO:0043231	intracellular membrane-bounded organelle	182	10365	4.17e-10	ENSP00000040584,ENSP00000215829,ENSP00000215832,ENSP00000217109,ENSP00000217515,ENSP00000225388,ENSP00000225573,ENSP00000228918,ENSP00000238651,ENSP00000243389,ENSP00000243706,ENSP00000244769,ENSP00000248071,ENSP00000249499,ENSP00000250559,ENSP00000251527,ENSP00000254657,ENSP00000256496,ENSP00000258149,ENSP00000258484,ENSP00000259037,ENSP00000259339,ENSP00000259873,ENSP00000261797,ENSP00000261889…	ACACA,ACOT2,ADAMTS4,AK2,AKT1,AMBRA1,ANG,AP3B2,ARGFX,ARIH1,ARL4C,ARL8B,ARSB,ATXN1,BCL2L15,C9orf3,CAPRIN2,CCNF,CELF4,CEP152,CHTF8,CIITA,CLSPN,CLU,CNBP,CNTNAP2,COL18A1,CRAMP1L,CREBBP,CSTF1,CXorf23,CXorf56,DAZAP2,DCTPP1,DDX17,DPY19L3,DR1,DUSP10,ELK4,EPC2,ESYT1,ESYT2,ETNK1,FAM9C,FEM1B,FICD,FIGN,FKBP8,FOXL2NB,FOXO1,FRK,G6PD,GIGYF2,GLO1,GLUL,GTF3C4,HAUS3,HES2,HIPK3,HIST1H2AI,HMGB1,HOXC8,HOXD9,HSD11B1L,H…
GO:0070013	intracellular organelle lumen	116	5162	4.17e-10	ENSP00000040584,ENSP00000215829,ENSP00000215832,ENSP00000217109,ENSP00000225388,ENSP00000225573,ENSP00000226253,ENSP00000238651,ENSP00000243706,ENSP00000244769,ENSP00000248071,ENSP00000249499,ENSP00000254657,ENSP00000258149,ENSP00000258418,ENSP00000258484,ENSP00000259037,ENSP00000259339,ENSP00000259873,ENSP00000262238,ENSP00000262367,ENSP00000262384,ENSP00000264552,ENSP00000264914,ENSP00000265087…	ACACA,ACOT2,ADAMTS4,AK2,AKT1,ALDOA,ALDOC,ANG,ARIH1,ARSB,ATXN1,C9orf3,CAB39,CEP152,CHTF8,CIITA,CLSPN,CLU,COL18A1,CREBBP,CSTF1,DAZAP2,DDX17,DR1,DUSP10,ELK4,EPC2,ETNK1,FAM9C,FEM1B,FIGN,FOXL2NB,FOXO1,FRK,GTF3C4,HAUS3,HIPK3,HIST1H2AI,HMGB1,HOXC8,HOXD9,HSD11B1L,HSF2,HSPA6,IGFBP4,KDM3B,KDM8,KLF2,LIN54,LMNB2,MAML3,MAMLD1,MAPK1,MDM2,MDM4,MEF2D,MEN1,MINPP1,MRPS18B,MSC,MYRF,N4BP1,NAT8L,NCOA3,NDUFB5,NSUN4,NU…
GO:0043229	intracellular organelle	200	12193	4.2e-10	ENSP00000040584,ENSP00000215829,ENSP00000215832,ENSP00000217109,ENSP00000217515,ENSP00000225388,ENSP00000225573,ENSP00000226253,ENSP00000228918,ENSP00000238651,ENSP00000243389,ENSP00000243706,ENSP00000244769,ENSP00000246006,ENSP00000248071,ENSP00000249499,ENSP00000250559,ENSP00000251527,ENSP00000254657,ENSP00000256496,ENSP00000258149,ENSP00000258418,ENSP00000258484,ENSP00000259037,ENSP00000259339…	ABLIM1,ACACA,ACOT2,ADAMTS4,AK2,AKT1,ALDOA,ALDOC,AMBRA1,ANG,AP3B2,ARGFX,ARIH1,ARL4C,ARL8B,ARSB,ATXN1,BCL2L15,BMP10,C9orf3,CAB39,CACNG8,CAPRIN2,CCNF,CD93,CELF4,CEP152,CHTF8,CIITA,CLSPN,CLU,CNBP,CNTNAP2,COL18A1,CRAMP1L,CREBBP,CSTF1,CXorf23,CXorf56,DAZAP2,DCTPP1,DDR2,DDX17,DNAH8,DNAH9,DPY19L3,DR1,DUSP10,ELK4,EPC2,ESYT1,ESYT2,ETNK1,FAM9C,FBXL7,FEM1B,FICD,FIGN,FKBP8,FOXL2NB,FOXO1,FRK,G6PD,GIGYF2,GLO1,G…
GO:0044422	organelle part	165	9111	8.23e-10	ENSP00000040584,ENSP00000215829,ENSP00000215832,ENSP00000217109,ENSP00000225388,ENSP00000225573,ENSP00000226253,ENSP00000238651,ENSP00000243706,ENSP00000244769,ENSP00000246006,ENSP00000248071,ENSP00000249499,ENSP00000250559,ENSP00000251527,ENSP00000254657,ENSP00000256496,ENSP00000258149,ENSP00000258418,ENSP00000258484,ENSP00000259037,ENSP00000259339,ENSP00000259873,ENSP00000261797,ENSP00000261889…	ABLIM1,ACACA,ACOT2,ADAMTS4,AK2,AKT1,ALDOA,ALDOC,AMBRA1,ANG,AP3B2,ARIH1,ARL8B,ARSB,ATXN1,BMP10,C9orf3,CAB39,CACNG8,CAPRIN2,CCNF,CD93,CEP152,CHTF8,CIITA,CLSPN,CLU,COL18A1,CREBBP,CSTF1,DAZAP2,DDX17,DNAH8,DNAH9,DPY19L3,DR1,DUSP10,ELK4,EPC2,ESYT1,ESYT2,ETNK1,FAM9C,FBXL7,FEM1B,FICD,FIGN,FKBP8,FOXL2NB,FOXO1,FRK,GPR29,GTF3C4,HAUS3,HIPK3,HIST1H2AI,HMGB1,HOXC8,HOXD9,HSD11B1L,HSF2,HSPA6,IGFBP4,IPO9,KDM3B,KD…
GO:0044428	nuclear part	101	4359	8.98e-10	ENSP00000040584,ENSP00000215829,ENSP00000215832,ENSP00000217109,ENSP00000225388,ENSP00000225573,ENSP00000243706,ENSP00000244769,ENSP00000248071,ENSP00000249499,ENSP00000254657,ENSP00000258149,ENSP00000258484,ENSP00000259037,ENSP00000259339,ENSP00000259873,ENSP00000262238,ENSP00000262367,ENSP00000262384,ENSP00000263798,ENSP00000264552,ENSP00000266517,ENSP00000266732,ENSP00000271555,ENSP00000274031…	ACACA,ADAMTS4,AKT1,ANG,ARIH1,ATXN1,C9orf3,CEP152,CHTF8,CIITA,CLSPN,CREBBP,CSTF1,DAZAP2,DDX17,DPY19L3,DR1,DUSP10,ELK4,EPC2,ETNK1,FAM9C,FEM1B,FIGN,FOXL2NB,FOXO1,GTF3C4,HAUS3,HIPK3,HIST1H2AI,HMGB1,HOXC8,HOXD9,HSD11B1L,HSF2,IPO9,KDM3B,KDM8,KLF2,LIN54,LMNB2,MAML3,MAMLD1,MAPK1,MDM2,MDM4,MEF2D,MEN1,MRPS18B,MSC,MYRF,N4BP1,NCOA3,NDUFB5,NUDT21,NUFIP2,PDS5A,PER2,PIP4K2A,PLEKHA1,PNPO,POM121C,PPARGC1B,PRKD2,P…
GO:0044464	cell part	234	16244	1.7e-09	ENSP00000040584,ENSP00000164024,ENSP00000215829,ENSP00000215832,ENSP00000217109,ENSP00000217515,ENSP00000225388,ENSP00000225573,ENSP00000226253,ENSP00000228918,ENSP00000231454,ENSP00000238651,ENSP00000243389,ENSP00000243706,ENSP00000244769,ENSP00000244869,ENSP00000246006,ENSP00000248071,ENSP00000249499,ENSP00000250559,ENSP00000251527,ENSP00000254657,ENSP00000256496,ENSP00000258149,ENSP00000258418…	ABLIM1,ACACA,ACOT2,ACVR1B,ADAMTS4,AK2,AKT1,ALDOA,ALDOC,AMBRA1,ANG,ANO4,AP3B2,ARGFX,ARIH1,ARL4C,ARL8B,ARSB,ASGR1,ATXN1,BCL2L15,BMP10,BMPR1A,BTLA,C9orf3,CAB39,CACNA1B,CACNG8,CAPRIN2,CCNF,CD93,CELF4,CELSR3,CEP152,CHTF8,CIITA,CLSPN,CLU,CNBP,CNTNAP2,COL18A1,CRAMP1L,CREBBP,CSTF1,CXCL8,CXorf23,CXorf56,DAZAP2,DCTPP1,DDR2,DDX17,DNAH8,DNAH9,DPY19L3,DR1,DUSP10,EFNA5,ELK4,EPC2,EREG,ESYT1,ESYT2,ETNK1,FAM9C,FB…
GO:0031981	nuclear lumen	95	4030	1.77e-09	ENSP00000040584,ENSP00000215829,ENSP00000215832,ENSP00000217109,ENSP00000225388,ENSP00000225573,ENSP00000243706,ENSP00000244769,ENSP00000248071,ENSP00000249499,ENSP00000254657,ENSP00000258149,ENSP00000258484,ENSP00000259037,ENSP00000259873,ENSP00000262238,ENSP00000262367,ENSP00000262384,ENSP00000264552,ENSP00000266517,ENSP00000271555,ENSP00000274031,ENSP00000278836,ENSP00000294740,ENSP00000300291…	ACACA,ADAMTS4,AKT1,ANG,ARIH1,ATXN1,C9orf3,CEP152,CHTF8,CIITA,CLSPN,CREBBP,CSTF1,DAZAP2,DDX17,DR1,DUSP10,ELK4,EPC2,ETNK1,FAM9C,FEM1B,FIGN,FOXL2NB,FOXO1,GTF3C4,HAUS3,HIPK3,HIST1H2AI,HMGB1,HOXC8,HOXD9,HSD11B1L,HSF2,KDM3B,KDM8,KLF2,LIN54,LMNB2,MAML3,MAMLD1,MAPK1,MDM2,MDM4,MEF2D,MEN1,MRPS18B,MSC,MYRF,N4BP1,NCOA3,NDUFB5,NUDT21,NUFIP2,PDS5A,PER2,PIP4K2A,PLEKHA1,PNPO,PPARGC1B,PRKD2,PRR13,PTK6,PTMA,PUM1,R…
GO:0044446	intracellular organelle part	161	8882	1.77e-09	ENSP00000040584,ENSP00000215829,ENSP00000215832,ENSP00000217109,ENSP00000225388,ENSP00000225573,ENSP00000226253,ENSP00000238651,ENSP00000243706,ENSP00000244769,ENSP00000246006,ENSP00000248071,ENSP00000249499,ENSP00000250559,ENSP00000251527,ENSP00000254657,ENSP00000256496,ENSP00000258149,ENSP00000258418,ENSP00000258484,ENSP00000259037,ENSP00000259339,ENSP00000259873,ENSP00000261797,ENSP00000261889…	ABLIM1,ACACA,ACOT2,ADAMTS4,AK2,AKT1,ALDOA,ALDOC,AMBRA1,ANG,AP3B2,ARIH1,ARL8B,ARSB,ATXN1,C9orf3,CAB39,CACNG8,CAPRIN2,CCNF,CD93,CEP152,CHTF8,CIITA,CLSPN,CLU,COL18A1,CREBBP,CSTF1,DAZAP2,DDX17,DNAH8,DNAH9,DPY19L3,DR1,DUSP10,ELK4,EPC2,ESYT1,ESYT2,ETNK1,FAM9C,FBXL7,FEM1B,FICD,FIGN,FKBP8,FOXL2NB,FOXO1,FRK,GTF3C4,HAUS3,HIPK3,HIST1H2AI,HMGB1,HOXC8,HOXD9,HSD11B1L,HSF2,HSPA6,IGFBP4,IPO9,KDM3B,KDM8,KIAA0319L…
GO:0005634	nucleus	133	6892	1.43e-08	ENSP00000040584,ENSP00000215829,ENSP00000215832,ENSP00000217109,ENSP00000217515,ENSP00000225388,ENSP00000225573,ENSP00000243706,ENSP00000244769,ENSP00000248071,ENSP00000249499,ENSP00000254657,ENSP00000258149,ENSP00000258484,ENSP00000259037,ENSP00000259339,ENSP00000259873,ENSP00000262238,ENSP00000262367,ENSP00000262384,ENSP00000263795,ENSP00000263798,ENSP00000264552,ENSP00000266304,ENSP00000266517…	ACACA,ADAMTS4,AKT1,ANG,ARGFX,ARIH1,ARL4C,ATXN1,BCL2L15,C9orf3,CAPRIN2,CCNF,CELF4,CEP152,CHTF8,CIITA,CLSPN,CLU,CNBP,CRAMP1L,CREBBP,CSTF1,CXorf56,DAZAP2,DCTPP1,DDX17,DPY19L3,DR1,DUSP10,ELK4,EPC2,ETNK1,FAM9C,FEM1B,FIGN,FOXL2NB,FOXO1,FRK,G6PD,GLO1,GTF3C4,HAUS3,HES2,HIPK3,HIST1H2AI,HMGB1,HOXC8,HOXD9,HSD11B1L,HSF2,IPO9,KDM3B,KDM8,KLF2,KLHL15,LBX1,LIN54,LMNB2,MAF,MAML3,MAMLD1,MAPK1,MDM2,MDM4,MEF2D,MEN1,…
GO:0005654	nucleoplasm	82	3446	4.11e-08	ENSP00000040584,ENSP00000215829,ENSP00000215832,ENSP00000217109,ENSP00000225388,ENSP00000225573,ENSP00000243706,ENSP00000244769,ENSP00000258149,ENSP00000258484,ENSP00000259037,ENSP00000259873,ENSP00000262238,ENSP00000262367,ENSP00000262384,ENSP00000264552,ENSP00000266517,ENSP00000271555,ENSP00000274031,ENSP00000278836,ENSP00000294740,ENSP00000300291,ENSP00000303427,ENSP00000304226,ENSP00000307298…	ADAMTS4,AKT1,ARIH1,ATXN1,CEP152,CHTF8,CIITA,CLSPN,CREBBP,CSTF1,DAZAP2,DDX17,DR1,DUSP10,ELK4,EPC2,ETNK1,FEM1B,FOXO1,GTF3C4,HAUS3,HIPK3,HMGB1,HOXC8,HSD11B1L,HSF2,KDM3B,KDM8,LIN54,MAML3,MAMLD1,MAPK1,MDM2,MDM4,MEF2D,MEN1,MRPS18B,MSC,MYRF,N4BP1,NCOA3,NDUFB5,NUDT21,NUFIP2,PDS5A,PIP4K2A,PLEKHA1,PNPO,PPARGC1B,PRKD2,PRR13,PTK6,PTMA,PUM1,RAD51,RBM8A,REST,RNF20,RNMT,RPS6KA3,RPS7,SETD7,SF1,SNRPD3,SRRM1,STK4,…
GO:0005622	intracellular	215	14286	5.26e-08	ENSP00000040584,ENSP00000215829,ENSP00000215832,ENSP00000217109,ENSP00000217515,ENSP00000225388,ENSP00000225573,ENSP00000226253,ENSP00000228918,ENSP00000231454,ENSP00000238651,ENSP00000243389,ENSP00000243706,ENSP00000244769,ENSP00000244869,ENSP00000246006,ENSP00000248071,ENSP00000249499,ENSP00000250559,ENSP00000251527,ENSP00000254657,ENSP00000256496,ENSP00000258149,ENSP00000258418,ENSP00000258484…	ABLIM1,ACACA,ACOT2,ACVR1B,ADAMTS4,AK2,AKT1,ALDOA,ALDOC,AMBRA1,ANG,ANO4,AP3B2,ARGFX,ARIH1,ARL4C,ARL8B,ARSB,ATXN1,BCL2L15,BMP10,C9orf3,CAB39,CACNG8,CAPRIN2,CCNF,CD93,CELF4,CEP152,CHTF8,CIITA,CLSPN,CLU,CNBP,CNTNAP2,COL18A1,CRAMP1L,CREBBP,CSTF1,CXCL8,CXorf23,CXorf56,DAZAP2,DCTPP1,DDR2,DDX17,DNAH8,DNAH9,DPY19L3,DR1,DUSP10,ELK4,EPC2,EREG,ESYT1,ESYT2,ETNK1,FAM9C,FBXL7,FEM1B,FICD,FIGN,FKBP8,FOXL2NB,FOXO1…
GO:0044424	intracellular part	209	13996	1.24e-06	ENSP00000040584,ENSP00000215829,ENSP00000215832,ENSP00000217109,ENSP00000217515,ENSP00000225388,ENSP00000225573,ENSP00000226253,ENSP00000228918,ENSP00000238651,ENSP00000243389,ENSP00000243706,ENSP00000244769,ENSP00000246006,ENSP00000248071,ENSP00000249499,ENSP00000250559,ENSP00000251527,ENSP00000254657,ENSP00000256496,ENSP00000258149,ENSP00000258418,ENSP00000258484,ENSP00000259037,ENSP00000259339…	ABLIM1,ACACA,ACOT2,ACVR1B,ADAMTS4,AK2,AKT1,ALDOA,ALDOC,AMBRA1,ANG,AP3B2,ARGFX,ARIH1,ARL4C,ARL8B,ARSB,ATXN1,BCL2L15,BMP10,C9orf3,CAB39,CACNG8,CAPRIN2,CCNF,CD93,CELF4,CEP152,CHTF8,CIITA,CLSPN,CLU,CNBP,CNTNAP2,COL18A1,CRAMP1L,CREBBP,CSTF1,CXorf23,CXorf56,DAZAP2,DCTPP1,DDR2,DDX17,DNAH8,DNAH9,DPY19L3,DR1,DUSP10,ELK4,EPC2,ESYT1,ESYT2,ETNK1,FAM9C,FBXL7,FEM1B,FICD,FIGN,FKBP8,FOXL2NB,FOXO1,FRK,G6PD,GIGYF2…
GO:0044451	nucleoplasm part	32	1073	0.00015	ENSP00000215829,ENSP00000225388,ENSP00000258484,ENSP00000262367,ENSP00000262384,ENSP00000300291,ENSP00000304226,ENSP00000312649,ENSP00000316527,ENSP00000316578,ENSP00000325377,ENSP00000326261,ENSP00000337088,ENSP00000351141,ENSP00000355866,ENSP00000356975,ENSP00000358478,ENSP00000359295,ENSP00000361892,ENSP00000363055,ENSP00000366604,ENSP00000369217,ENSP00000372088,ENSP00000379894,ENSP00000380033…	ADAMTS4,ARIH1,CIITA,CREBBP,DAZAP2,DDX17,DR1,DUSP10,EPC2,HIPK3,MAML3,MAMLD1,MEN1,N4BP1,NUDT21,NUFIP2,PPARGC1B,PTK6,PUM1,RAD51,RBM8A,SF1,SNRPD3,SRRM1,STK4,SUZ12,TTF2,UBN1,WDR33,WTAP,ZNF609,ZWINT
GO:0016604	nuclear body	25	742	0.00023	ENSP00000215829,ENSP00000225388,ENSP00000262367,ENSP00000262384,ENSP00000300291,ENSP00000304226,ENSP00000316578,ENSP00000326261,ENSP00000351141,ENSP00000355866,ENSP00000356975,ENSP00000361892,ENSP00000363055,ENSP00000366604,ENSP00000369217,ENSP00000372088,ENSP00000379894,ENSP00000380033,ENSP00000391723,ENSP00000414517,ENSP00000421180,ENSP00000442460,ENSP00000448051,ENSP00000463058,ENSP00000485010	ADAMTS4,ARIH1,CIITA,CREBBP,DAZAP2,DDX17,DUSP10,HIPK3,MAML3,MAMLD1,N4BP1,NUDT21,NUFIP2,PTK6,PUM1,RAD51,RBM8A,SF1,SNRPD3,SRRM1,STK4,SUZ12,UBN1,WTAP,ZWINT
GO:0005829	cytosol	88	4958	0.0028	ENSP00000215829,ENSP00000215832,ENSP00000217515,ENSP00000225388,ENSP00000225573,ENSP00000226253,ENSP00000238651,ENSP00000243706,ENSP00000244769,ENSP00000250559,ENSP00000258149,ENSP00000258418,ENSP00000261889,ENSP00000264552,ENSP00000266517,ENSP00000277575,ENSP00000278836,ENSP00000298198,ENSP00000298892,ENSP00000299138,ENSP00000303427,ENSP00000304226,ENSP00000307298,ENSP00000307900,ENSP00000310219…	ACACA,ACOT2,ACVR1B,AKT1,ALDOA,ALDOC,AMBRA1,ARIH1,ARL4C,ATXN1,BCL2L15,C9orf3,CAB39,CAPRIN2,CCNF,CEP152,CLU,CNBP,DCTPP1,DDX17,DUSP10,ELK4,ETNK1,FBXL7,FEM1B,FKBP8,FOXO1,FRK,G6PD,GIGYF2,GLO1,GLUL,HAUS3,HIPK3,HSPA6,IPO9,KDM8,LSM14A,MAPK1,MDM2,MEN1,MYO1D,MYRF,NCOA3,NT5C3A,NUFIP2,PAN2,PDS5A,PGAM4,PGM2L1,PIP4K2A,PLEKHA1,PLEKHG5,PNPO,PRKD2,PRR13,PTK6,PTMA,PUM1,RABEPK,RAD51,RAP1B,RBM8A,RCC2,REST,RPS6KA3,RP…
GO:0044444	cytoplasmic part	145	9377	0.0033	ENSP00000215829,ENSP00000215832,ENSP00000217515,ENSP00000225388,ENSP00000225573,ENSP00000226253,ENSP00000228918,ENSP00000238651,ENSP00000243389,ENSP00000243706,ENSP00000244769,ENSP00000246006,ENSP00000250559,ENSP00000251527,ENSP00000254657,ENSP00000256496,ENSP00000258149,ENSP00000258418,ENSP00000259037,ENSP00000259339,ENSP00000259873,ENSP00000261797,ENSP00000261889,ENSP00000262225,ENSP00000262442…	ACACA,ACOT2,ACVR1B,AK2,AKT1,ALDOA,ALDOC,AMBRA1,ANG,AP3B2,ARIH1,ARL4C,ARL8B,ARSB,ATXN1,BCL2L15,BMP10,C9orf3,CAB39,CACNG8,CAPRIN2,CCNF,CD93,CEP152,CLSPN,CLU,CNBP,CNTNAP2,COL18A1,CXorf23,DCTPP1,DDX17,DNAH8,DNAH9,DUSP10,ELK4,ESYT1,ESYT2,ETNK1,FBXL7,FEM1B,FICD,FKBP8,FOXO1,FRK,G6PD,GIGYF2,GLO1,GLUL,GTF3C4,HAUS3,HIPK3,HMGB1,HSPA6,IGFBP4,IPO9,KDM8,KIAA0319L,LACE1,LDHD,LSM14A,LTBR,MAMLD1,MAPK1,MARCH4,MDM2…
GO:0005737	cytoplasm	164	11238	0.0161	ENSP00000215829,ENSP00000215832,ENSP00000217515,ENSP00000225388,ENSP00000225573,ENSP00000226253,ENSP00000228918,ENSP00000238651,ENSP00000243389,ENSP00000243706,ENSP00000244769,ENSP00000246006,ENSP00000250559,ENSP00000251527,ENSP00000254657,ENSP00000256496,ENSP00000258149,ENSP00000258418,ENSP00000259037,ENSP00000259339,ENSP00000259873,ENSP00000261797,ENSP00000261889,ENSP00000262225,ENSP00000262238…	ABLIM1,ACACA,ACOT2,ACVR1B,AK2,AKT1,ALDOA,ALDOC,AMBRA1,ANG,AP3B2,ARIH1,ARL4C,ARL8B,ARSB,ATXN1,BCL2L15,BMP10,C9orf3,CAB39,CACNG8,CAPRIN2,CCNF,CD93,CELF4,CEP152,CLSPN,CLU,CNBP,CNTNAP2,COL18A1,CREBBP,CXorf23,DAZAP2,DCTPP1,DDX17,DNAH8,DNAH9,DUSP10,ELK4,ESYT1,ESYT2,ETNK1,FBXL7,FEM1B,FICD,FIGN,FKBP8,FOXO1,FRK,G6PD,GIGYF2,GLO1,GLUL,GTF3C4,HAUS3,HIPK3,HMGB1,HSF2,HSPA6,IGFBP4,IPO9,KDM8,KIAA0319L,LACE1,LDHD…
GO:0043232	intracellular non-membrane-bounded organelle	71	4005	0.0165	ENSP00000040584,ENSP00000215832,ENSP00000225388,ENSP00000226253,ENSP00000243706,ENSP00000244769,ENSP00000248071,ENSP00000249499,ENSP00000250559,ENSP00000254657,ENSP00000256496,ENSP00000258149,ENSP00000259873,ENSP00000262238,ENSP00000262367,ENSP00000262384,ENSP00000262442,ENSP00000266732,ENSP00000274031,ENSP00000277895,ENSP00000295379,ENSP00000298892,ENSP00000300291,ENSP00000303427,ENSP00000310219…	ABLIM1,ACACA,AKT1,ALDOA,ALDOC,AMBRA1,ANG,ARL8B,ATXN1,BMP10,C9orf3,CAPRIN2,CCNF,CEP152,CHTF8,CREBBP,DDR2,DDX17,DNAH8,DNAH9,FAM9C,FBXL7,FIGN,FOXL2NB,GIGYF2,HAUS3,HIST1H2AI,HMGB1,HOXC8,HOXD9,HSPA6,KDM3B,KDM8,KLF2,LMNB2,LSM14A,MAF,MAMLD1,MAPK1,MDM2,MEN1,MRPS18B,MYO1D,N4BP1,NCOA3,NSUN4,NUDT21,NUFIP2,PAN2,PDS5A,PER2,PUM1,RAD51,RAP1B,RCC2,RNF20,RNMT,RPS7,SETD7,SF1,SUZ12,TMPO,TNKS2,TRIM59,TUBB2A,UCHL5,WD…
GO:0032991	protein-containing complex	81	4792	0.0237	ENSP00000215829,ENSP00000215832,ENSP00000217515,ENSP00000225388,ENSP00000243706,ENSP00000258149,ENSP00000258418,ENSP00000258484,ENSP00000259037,ENSP00000259873,ENSP00000261889,ENSP00000262238,ENSP00000262367,ENSP00000262442,ENSP00000264552,ENSP00000267202,ENSP00000270458,ENSP00000298130,ENSP00000298892,ENSP00000299138,ENSP00000300291,ENSP00000307900,ENSP00000311219,ENSP00000311816,ENSP00000312649…	ACVR1B,AKT1,ANG,AP3B2,ARIH1,BMPR1A,CAB39,CACNA1B,CACNG8,CAPRIN2,CCNF,CHTF8,CLU,CNTNAP2,COL18A1,CREBBP,DAZAP2,DNAH8,DNAH9,DR1,EPC2,FBXL7,FKBP8,GIGYF2,GLUL,GTF3C4,HAUS3,HIST1H2AI,HMGB1,KCNJ6,KLHL15,LBX1,LSM14A,MAPK1,MDM2,MEN1,MINOS1,MRPS18B,MYO1D,NAPG,NCOA3,NDUFB5,NSUN4,NUDT21,NUFIP2,P4HB,PAN2,POM121C,PPARGC1B,PUM1,RAD51,RBM8A,REST,RNF20,RNMT,RPS7,SEC31A,SF1,SHISA9,SNRPD3,SNX1,SPTSSA,SRRM1,STK4,SUZ…
GO:1904813	ficolin-1-rich granule lumen	7	125	0.0244	ENSP00000215832,ENSP00000226253,ENSP00000258418,ENSP00000264914,ENSP00000310219,ENSP00000345347,ENSP00000378669	ALDOA,ALDOC,ARSB,CAB39,HMGB1,HSPA6,MAPK1
GO:1902494	catalytic complex	29	1295	0.0322	ENSP00000215829,ENSP00000217515,ENSP00000258418,ENSP00000258484,ENSP00000259037,ENSP00000262238,ENSP00000262367,ENSP00000262442,ENSP00000264552,ENSP00000298130,ENSP00000316527,ENSP00000316578,ENSP00000326261,ENSP00000327801,ENSP00000332791,ENSP00000333363,ENSP00000337088,ENSP00000351141,ENSP00000356425,ENSP00000359295,ENSP00000363019,ENSP00000369217,ENSP00000372804,ENSP00000373772,ENSP00000380256…	ACVR1B,ARIH1,CAB39,CCNF,CREBBP,DNAH8,DNAH9,DR1,EPC2,FBXL7,KLHL15,MEN1,NDUFB5,P4HB,RBM8A,RNF20,RNMT,SNRPD3,SPTSSA,SRRM1,SUZ12,TXNL1,UBE2D1,UBE2S,UCHL5,UQCRB,WTAP,YY1,ZNF609
GO:1990234	transferase complex	19	727	0.0398	ENSP00000215829,ENSP00000258418,ENSP00000258484,ENSP00000262367,ENSP00000264552,ENSP00000298130,ENSP00000316527,ENSP00000316578,ENSP00000332791,ENSP00000337088,ENSP00000351141,ENSP00000359295,ENSP00000363019,ENSP00000369217,ENSP00000372804,ENSP00000373772,ENSP00000380256,ENSP00000423630,ENSP00000442656	ACVR1B,ARIH1,CAB39,CCNF,CREBBP,DR1,EPC2,FBXL7,KLHL15,MEN1,RNF20,RNMT,SNRPD3,SPTSSA,SUZ12,UBE2D1,UBE2S,WTAP,ZNF609
GO:0101002	ficolin-1-rich granule	8	186	0.0494	ENSP00000215832,ENSP00000226253,ENSP00000246006,ENSP00000258418,ENSP00000264914,ENSP00000310219,ENSP00000345347,ENSP00000378669	ALDOA,ALDOC,ARSB,CAB39,CD93,HMGB1,HSPA6,MAPK1

## Sheet: KEGG
#term ID	term description	observed gene count	background gene count	false discovery rate	matching proteins in your network (IDs)	matching proteins in your network (labels)
hsa04010	MAPK signaling pathway	13	293	0.0114	ENSP00000215832,ENSP00000244869,ENSP00000250559,ENSP00000270458,ENSP00000310219,ENSP00000328777,ENSP00000350681,ENSP00000355866,ENSP00000355896,ENSP00000360423,ENSP00000361892,ENSP00000368884,ENSP00000451828	AKT1,CACNA1B,CACNG8,DUSP10,EFNA5,ELK4,EREG,HSPA6,MAPK1,RAP1B,RPS6KA3,STK4,TGFB2
hsa04068	FoxO signaling pathway	9	130	0.0114	ENSP00000215832,ENSP00000248071,ENSP00000258149,ENSP00000262367,ENSP00000274031,ENSP00000355896,ENSP00000361892,ENSP00000368880,ENSP00000451828	AKT1,CREBBP,FOXO1,KLF2,MAPK1,MDM2,SETD7,STK4,TGFB2
