# Supplementary material for: A novel serum miRNA-pair classifier for diagnosis of sarcoma
Source: PLoS One. 2020 Jul 16;15(7):e0236097. doi: 10.1371/journal.pone.0236097 (PMC7365454; doi:10.1371/journal.pone.0236097)
Supplement: S1 Codes — (ZIP) [file pone.0236097.s005.zip]

Archive with 12 entries (9 files):
- code/
- code/analysis.R
- code/functions/
- code/functions/calcstats.R
- code/functions/calculate_pair_matrix.R
- code/functions/GP_matrix.R
- code/functions/predict_asno.R
- data/
- data/Coefs.txt
- data/Expr_clin.RData
- data/External_test.RData
- data/GeneSignatures.txt
