# Supplementary material for: A novel serum miRNA-pair classifier for diagnosis of sarcoma
Source: PLoS One. 2020 Jul 16;15(7):e0236097. doi: 10.1371/journal.pone.0236097 (PMC7365454; doi:10.1371/journal.pone.0236097)
Supplement: S1 Codes — (ZIP) [file pone.0236097.s005.zip › code/analysis.R]

##dataprocess
rm(list = ls())
options(stringsAsFactors = F)
options(warn=-1)
set.seed(9259)
library(tidyverse)
library(DMwR)
clin <- read.table("SampleInfo_contrib1-GPL21263.txt",header = T,sep = "\t")%>% filter(PATIENT.DIAGNOSIS %in% c("Healthy","Malignant bone and soft tissue tumor"))%>% mutate(Type=ifelse(PATIENT.DIAGNOSIS=="Healthy",0,1))
datExpr <- read.table("MergeExpro_contrib1-GPL21263.txt",header = T,row.names = 1,sep = "\t") 
datExpr <- knnImputation(datExpr) #KNN
datExpr <- datExpr[apply(datExpr,1,median)>8,clin$Accession] 
#save(clin,datExpr,file = "Expr_clin.RData")

#modle construction and validation
load("Expr_clin.RData")
source("functions/calcstats.R")
source("functions/GP_matrix.R")
source("functions/calculate_pair_matrix.R")
source("functions/predict_asno.R")
load("External_test.RData")
library(randomGLM)
library(caret)
train <- createDataPartition(y = clin$Type,p = 0.75,list = FALSE)
train_clin <- clin[train,];test_clin <- clin[-train,]
gene_stats <- calcStats_p(datExpr[,train],train_clin$Type)
genes <- intersect(which(gene_stats$p.value < 0.05),order(gene_stats$statistic,decreasing = T)[1:250])
gpmatrix0 <- GP_matrix(datExpr[genes,])
gpRow_sum <- rowSums(gpmatrix0$GPMatrix[,train])
index <- which(gpRow_sum >0.1*length(train) & gpRow_sum < 0.9*length(train))
gpmatrix0$GPMatrix <- gpmatrix0$GPMatrix[index,]
gpmatrix0$PairMatrix <- gpmatrix0$PairMatrix[index,]
pair_stats <- calcStats_p(gpmatrix0$GPMatrix[,train],train_clin$Type,type = "factor")
pairs <- intersect(which(pair_stats$p.value < 0.05),order(pair_stats$statistic,decreasing = T)[1:80])
gpmatrix <- gpmatrix0  
gpmatrix$GPMatrix <- gpmatrix$GPMatrix[pairs,]
gpmatrix$PairMatrix <- gpmatrix$PairMatrix[pairs,]
gpmatrix_test <- calculate_pair_matrix(External_test,gpmatrix$PairMatrix)
RGLM = randomGLM(x = t(gpmatrix$GPMatrix[,train]), y = train_clin$Type, xtest = t(gpmatrix_test), classify=TRUE, keepModels=TRUE, nThreads=6)
#thin
varImp = RGLM$timesSelectedByForwardRegression
# Create a data frame that reports the variable importance measure of each feature.
datvarImp=data.frame(Feature=as.character(dimnames(RGLM$timesSelectedByForwardRegression)[[2]]),timesSelectedByForwardRegression= as.numeric(RGLM$timesSelectedByForwardRegression))
#Report the 20 most significant features
datvarImp[rank(-datvarImp[,2],ties.method="first")<=30,]
# Barplot of the importance measures for the 20 most important features 
datVarImpSelected=datvarImp[rank(-datvarImp[,2],ties.method="first")<=30, ]
par(mfrow=c(1,1), mar=c(4,8,3,1))
barplot(datVarImpSelected[,2],horiz=TRUE,names.arg= datVarImpSelected[,1],xlab="Feature Importance",las=2,main="Most significant features for the RGLM",cex.axis=1,cex.main=1.5,cex.lab=1.5)
# variable importance measure
sum(varImp>0)
table(varImp)
# select most important features
impF = rownames(gpmatrix$GPMatrix)[varImp>10]
impF
threshold = 8
# thinned RGLM
thinRGLM = thinRandomGLM(RGLM, threshold)
sum(thinRGLM$timesSelectedByForwardRegression>0)
predicted = predict.randomGLM(thinRGLM, t(gpmatrix$GPMatrix[,-train]), type="class")
accuracyMeasures(predicted, test_clin$Type)
accuracyMeasures(thinRGLM$predictedOOB,train_clin$Type)
#predict external
predicted_ext = predict.randomGLM(thinRGLM, t(gpmatrix_test), type="class")
accuracyMeasures(predicted_ext, External_clin$Type)
#export features
thinvarImp = thinRGLM$timesSelectedByForwardRegression
thinimpF <- gpmatrix$PairMatrix[thinvarImp>0,]
#write.csv(thinimpF,"thinimpF.csv")
unique_mirnas <- unique(c(thinimpF$GP1,thinimpF$GP2))
#write.csv(unique_mirnas,"uni_mirnas.csv")


External_test_norm <- norm_matrix(External_test)
Genesignatuers <- read.table("GeneSignatures.txt",sep = "\t")
Genesignatuers <- paste0("hsa-",Genesignatuers$V1)
coefs <- read.table("coefs.txt",sep = "\t")
coefs <- coefs$V1
Genescore <- apply(External_test_norm[Genesignatuers,],2,cal_score) 
pred <- ifelse(Genescore>= 0,1,0)
accuracyMeasures(table(as.numeric(pred), External_clin$Type))
