# Supplementary material for: A novel serum miRNA-pair classifier for diagnosis of sarcoma
Source: PLoS One. 2020 Jul 16;15(7):e0236097. doi: 10.1371/journal.pone.0236097 (PMC7365454; doi:10.1371/journal.pone.0236097)
Supplement: S1 Codes — (ZIP) [file pone.0236097.s005.zip › code/functions/calcstats.R]

#' Fast calculation of marginal stats
#' 
#' Rapidly calculate statistics for the relationship
#' between the rows of X and the phenotype (factor or survival)
#' 
#' 
#' @param X An input data set
#' @param pheno A factor or survival outcome
#' @param The type of analysis to be performed
#' 
#' @export
#' 
#' @return Test statistics (F-stats or Wald Stats from coxph model)
#'  
library(genefilter)
library(survHD)
calcStats_p <- function(X,pheno,type="factor"){
  if(type=="factor"){
    stats <- genefilter::rowFtests(as.matrix(X),as.factor(pheno))
    
  }
  if(type=="Surv"){
    stats <- survHD::rowCoxTests(X,pheno)
    }
  return(stats)
}
