# Supplementary material for: A novel serum miRNA-pair classifier for diagnosis of sarcoma
Source: PLoS One. 2020 Jul 16;15(7):e0236097. doi: 10.1371/journal.pone.0236097 (PMC7365454; doi:10.1371/journal.pone.0236097)
Supplement: S1 Codes — (ZIP) [file pone.0236097.s005.zip › code/functions/calculate_pair_matrix.R]

##Calculate_pair_matrix
calculate_pair_matrix <- function(dat,Pair_matrix){
  GP_matrix_1 <- dat[Pair_matrix$GP1,]
  GP_matrix_2 <- dat[Pair_matrix$GP2,]
  GP_matrix <- GP_matrix_1 - GP_matrix_2
  for(p in 1:ncol(GP_matrix)) {
    GP_matrix[,p] <- ifelse(GP_matrix[,p]<=0,1,0)
  }
  rownames(GP_matrix) <- rownames(Pair_matrix)
  return(GP_matrix)
}
