# Supplementary material for: A novel serum miRNA-pair classifier for diagnosis of sarcoma
Source: PLoS One. 2020 Jul 16;15(7):e0236097. doi: 10.1371/journal.pone.0236097 (PMC7365454; doi:10.1371/journal.pone.0236097)
Supplement: S1 Codes — (ZIP) [file pone.0236097.s005.zip › code/functions/GP_matrix.R]

##Calculate gene_pairs matrix
GP_matrix <- function(dat){
  dat <- dat[str_order(rownames(dat)),] #order by gene names
  Pair_matrix <- matrix(data = NA,nrow = (nrow(dat)*(nrow(dat)-1))/2,ncol = 2)
  rownames(Pair_matrix) <- paste("P",1:((nrow(dat)*(nrow(dat)-1))/2),sep = "_")
  Pair_matrix[1:(nrow(dat)-1),1] <- rep(rownames(dat)[1],(nrow(dat)-1))
  Pair_matrix[1:(nrow(dat)-1),2] <- rownames(dat)[2:nrow(dat)]
  for(m in 2:(nrow(dat)-1)){
    Pair_matrix[((m-1)*nrow(dat)-sum(1:(m-1))+1):(m*nrow(dat)-sum(1:m)),1] <- rep(rownames(dat)[m],nrow(dat)-m)
    Pair_matrix[((m-1)*nrow(dat)-sum(1:(m-1))+1):(m*nrow(dat)-sum(1:m)),2] <- rownames(dat)[(m+1):nrow(dat)]
  }
  Pair_matrix <- as.data.frame(Pair_matrix)
  colnames(Pair_matrix) <- c("GP1","GP2")
  GP_matrix_1 <- dat[Pair_matrix$GP1,]
  GP_matrix_2 <- dat[Pair_matrix$GP2,]
  GP_matrix <- GP_matrix_1 - GP_matrix_2
  for(p in 1:ncol(GP_matrix)) {
    GP_matrix[,p] <- ifelse(GP_matrix[,p]<=0,1,0)
  }
  rownames(GP_matrix) <- rownames(Pair_matrix)
  return(list(GPMatrix = GP_matrix,PairMatrix = Pair_matrix))
}
