# Supplementary material for: A novel serum miRNA-pair classifier for diagnosis of sarcoma
Source: PLoS One. 2020 Jul 16;15(7):e0236097. doi: 10.1371/journal.pone.0236097 (PMC7365454; doi:10.1371/journal.pone.0236097)
Supplement: S1 Codes — (ZIP) [file pone.0236097.s005.zip › code/functions/predict_asno.R]

#Calculate scores#
cal_score <- function(x){
  score=coefs[1]
  for(n in 2:length(coefs)){
    score=score+coefs[n]*x[n-1]
  }
  return(score)
}
norm_matrix <- function(dat){
  dat0 <- dat[c("hsa-miR-149-3p","hsa-miR-2861","hsa-miR-4463"),]
  norm0 <- colMeans(dat0)
  dat <- t(t(dat)/norm0)
}
