# Supplementary material for: A novel serum miRNA-pair classifier for diagnosis of sarcoma
Source: PLoS One. 2020 Jul 16;15(7):e0236097. doi: 10.1371/journal.pone.0236097 (PMC7365454; doi:10.1371/journal.pone.0236097)
Supplement: S1 Codes — (ZIP) [file pone.0236097.s005.zip › data/GeneSignatures.txt]

miR-4736
miR-6836-3p
miR-4281
miR-762
miR-658
miR-4649-5p
miR-4665-3p
